# Supplementary material for: Triethyl­ammonium 2,4,6-trisulfanylidene-1,3,5-triazinan-1-ide
Source: Acta Crystallogr Sect E Struct Rep Online. 2011 Aug 27;67(Pt 9):o2473. doi: 10.1107/S1600536811034271 (PMC3200860; doi:10.1107/S1600536811034271)
Supplement: Supplementary file 1 [file e-67-o2473-sup1.cif]

##############################################################################
#                                                                            #
# This CIF contains the data in a paper accepted for publication in          #
# Acta Crystallographica Section E. It conforms to the requirements of       #
# Notes for Authors for Acta Crystallographica Section E, and has been       #
# peer reviewed under the auspices of the IUCr Commission on Journals.       #
#                                                                            #
# Full details of the Crystallographic Information File format               #
# are given in the paper "The Crystallographic Information File (CIF):       #
# a New Standard Archive File for Crystallography" by S. R. Hall, F. H.      #
# Allen and I. D. Brown [Acta Cryst. (1991), A47, 655-685].                  #
#                                                                            #
# The current version of the core CIF dictionary is obtainable from          #
# ftp://ftp.iucr.org/pub/cif_core.dic.                                       #
#                                                                            #
# Software is freely available for graphical display of the structure(s)     #
# in this CIF. For information consult the CIF software page                 #
# http://www.iucr.org/resources/cif/software.                                #
#                                                                            #
# This file may be used for bona fide research purposes within the           #
# scientific community so long as proper attribution is given to the journal # 
# article from which it was obtained.                                        #
#                                                                            #
##############################################################################
data_global
_audit_creation_method     SHELXL-97
_journal_date_recd_electronic     2011-08-18
_journal_date_accepted     2011-08-21
_journal_name_full     'Acta Crystallographica, Section E'
_journal_year     2011
_journal_volume     67
_journal_issue      9
_journal_page_first     o2473
_journal_page_last     o2473
_journal_paper_category     QO
_journal_coeditor_code     XU5300
_publ_contact_author
;
     Dr. Seik Weng Ng
     Department of Chemistry
     University of Malaya
     50603 Kuala Lumpur
     Malaysia
;
_publ_contact_author_email     seikweng@um.edu.my
_publ_contact_author_fax     '03 7967 4193'
_publ_contact_author_phone     '03 7967 6778'
_publ_section_title
;
Triethylammonium 2,4,6-trisulfanylidene-1,3,5-triazinan-1-ide
;
loop_
    _publ_author_name
    _publ_author_address
    'Li, He-Ping'
;
     Henan University of Traditional Chinese Medicine
     Zhengzhou 450008,
     People's Republic of China
;
    'Ng, Seik Weng'
;
     Department of Chemistry
     University of Malaya
     50603 Kuala Lumpur
     Malaysia
     and
     Chemistry Department
     King Abdulaziz University
     PO Box 80203, Jeddah
     Saudi Arabia
;
data_I
_audit_creation_method     SHELXL-97
_chemical_name_systematic
;
Triethylammonium 2,4,6-trisulfanylidene-1,3,5-triazinan-1-ide
;
_chemical_name_common     ?
_chemical_formula_moiety     'C6 H16 N +, C3 H2 N3 S3 -'
_chemical_formula_sum     'C9 H18 N4 S3'
_chemical_formula_iupac     'C6 H16 N +, C3 H2 N3 S3 -'
_chemical_formula_weight     278.45
_chemical_melting_point     ?
_symmetry_cell_setting     monoclinic
_symmetry_space_group_name_H-M     'P 21/n'
_symmetry_space_group_name_Hall     '-P 2yn'
loop_
    _symmetry_equiv_pos_as_xyz
    'x, y, z'
    '-x+1/2, y+1/2, -z+1/2'
    '-x, -y, -z'
    'x-1/2, -y-1/2, z-1/2'
_cell_length_a     13.1648(3)
_cell_length_b     13.0636(3)
_cell_length_c     16.9552(4)
_cell_angle_alpha     90.00
_cell_angle_beta     93.779(2)
_cell_angle_gamma     90.00
_cell_volume     2909.61(12)
_cell_formula_units_Z     8
_cell_measurement_reflns_used     2936
_cell_measurement_theta_min     2.46
_cell_measurement_theta_max     24.07
_cell_measurement_temperature     293(2)
_exptl_crystal_description     prism
_exptl_crystal_colour     colorless
_exptl_crystal_size_max     0.40
_exptl_crystal_size_mid     0.30
_exptl_crystal_size_min     0.20
_exptl_crystal_density_diffrn     1.271
_exptl_crystal_density_meas     ?
_exptl_crystal_density_method     'not measured'
_exptl_crystal_F_000     1184
_exptl_absorpt_coefficient_mu     0.492
_exptl_absorpt_correction_type     multi-scan
_exptl_absorpt_process_details     '(SADABS; Sheldrick, 1996)'
_exptl_absorpt_correction_T_min     0.8275
_exptl_absorpt_correction_T_max     0.9080
_diffrn_ambient_temperature     293(2)
_diffrn_radiation_type     MoK\a
_diffrn_radiation_wavelength     0.71073
_diffrn_radiation_source     'fine-focus sealed tube'
_diffrn_radiation_monochromator     graphite
_diffrn_measurement_device_type     'Bruker SMART APEX diffractometer'
_diffrn_measurement_method     '\w scans'
_diffrn_detector_area_resol_mean     ?
_diffrn_reflns_number     13126
_diffrn_reflns_av_R_equivalents     0.0258
_diffrn_reflns_av_sigmaI/netI     0.0448
_diffrn_reflns_theta_min     2.02
_diffrn_reflns_theta_max     26.54
_diffrn_reflns_theta_full     26.54
_diffrn_measured_fraction_theta_max     0.987
_diffrn_measured_fraction_theta_full     0.987
_diffrn_reflns_limit_h_min     -16
_diffrn_reflns_limit_h_max     15
_diffrn_reflns_limit_k_min     -13
_diffrn_reflns_limit_k_max     16
_diffrn_reflns_limit_l_min     -21
_diffrn_reflns_limit_l_max     21
_diffrn_standards_number     0
_diffrn_standards_interval_count     0
_diffrn_standards_interval_time     0
_diffrn_standards_decay_%     0
_reflns_number_total     5978
_reflns_number_gt     3218
_reflns_threshold_expression     I>2\s(I)
_refine_ls_structure_factor_coef     Fsqd
_refine_ls_matrix_type     full
_refine_ls_R_factor_all     0.1177
_refine_ls_R_factor_gt     0.0595
_refine_ls_wR_factor_gt     0.1598
_refine_ls_wR_factor_ref     0.1955
_refine_ls_goodness_of_fit_ref     1.018
_refine_ls_restrained_S_all     1.059
_refine_ls_number_reflns     5978
_refine_ls_number_parameters     347
_refine_ls_number_restraints     136
_refine_ls_hydrogen_treatment     mixed
_refine_ls_weighting_scheme     calc
_refine_ls_weighting_details
         'calc w=1/[\s^2^(Fo^2^)+(0.0954P)^2^+0.9270P] where P=(Fo^2^+2Fc^2^)/3'
_atom_sites_solution_hydrogens     geom
_atom_sites_solution_primary     direct
_atom_sites_solution_secondary     difmap
_refine_ls_shift/su_max     0.001
_refine_ls_shift/su_mean     0.001
_refine_diff_density_max     0.407
_refine_diff_density_min     -0.287
_refine_ls_extinction_method     none
_refine_ls_extinction_coef     ?
loop_
    _atom_type_symbol
    _atom_type_description
    _atom_type_scat_dispersion_real
    _atom_type_scat_dispersion_imag
    _atom_type_scat_source
    'C' 'C' 0.0033 0.0016
                         'International Tables Vol C Tables 4.2.6.8 and 6.1.1.4'
    'H' 'H' 0.0000 0.0000
                         'International Tables Vol C Tables 4.2.6.8 and 6.1.1.4'
    'N' 'N' 0.0061 0.0033
                         'International Tables Vol C Tables 4.2.6.8 and 6.1.1.4'
    'S' 'S' 0.1246 0.1234
                         'International Tables Vol C Tables 4.2.6.8 and 6.1.1.4'
_computing_data_collection     'APEX2 (Bruker, 2007)'
_computing_cell_refinement     'SAINT (Bruker, 2007)'
_computing_data_reduction     'SAINT (Bruker, 2007)'
_computing_structure_solution     'SHELXS97 (Sheldrick, 2008)'
_computing_structure_refinement     'SHELXL97 (Sheldrick, 2008)'
_computing_molecular_graphics     'X-Seed (Barbour, 2001)'
_computing_publication_material     'publCIF (Westrip, 2010)'
loop_
    _atom_site_type_symbol
    _atom_site_label
    _atom_site_fract_x
    _atom_site_fract_y
    _atom_site_fract_z
    _atom_site_U_iso_or_equiv
    _atom_site_adp_type
    _atom_site_calc_flag
    _atom_site_refinement_flags
    _atom_site_occupancy
    _atom_site_symmetry_multiplicity
    _atom_site_disorder_assembly
    _atom_site_disorder_group
    S S1 0.56457(8) 0.44837(8) 0.61142(7) 0.0707(3) Uani d . 1 1 . .
    S S2 0.39743(9) 0.12143(9) 0.47969(8) 0.0934(5) Uani d . 1 1 . .
    S S3 0.77911(9) 0.10693(11) 0.59146(9) 0.0958(5) Uani d . 1 1 . .
    S S4 0.26844(8) 0.35815(9) 0.50491(8) 0.0850(4) Uani d . 1 1 . .
    S S5 0.39625(9) 0.69261(12) 0.65071(9) 0.1040(5) Uani d . 1 1 . .
    S S6 0.00526(8) 0.63977(11) 0.56829(9) 0.1017(5) Uani d . 1 1 . .
    N N1 0.8202(8) 0.3621(7) 0.7084(6) 0.076(2) Uani d PDU 0.50 1 A 1
    H H1 0.7845 0.3346 0.6682 0.091 Uiso calc PR 0.50 1 A 1
    N N1' 0.8362(8) 0.3333(8) 0.7120(6) 0.076(2) Uani d PD 0.50 1 B 2
    H H1' 0.7947 0.3129 0.6722 0.091 Uiso calc PR 0.50 1 B 2
    N N2 0.1569(6) 0.8543(8) 0.6796(6) 0.1009(14) Uani d PDU 0.50 1 C 1
    H H2 0.1816 0.8015 0.6550 0.121 Uiso calc PR 0.50 1 C 1
    N N2' 0.1547(6) 0.8603(8) 0.6708(6) 0.1009(14) Uani d PD 0.50 1 D 2
    H H2' 0.1577 0.8023 0.6447 0.121 Uiso calc PR 0.50 1 D 2
    N N3 0.5004(2) 0.2787(3) 0.54226(18) 0.0621(8) Uani d D 1 1 . .
    N N4 0.6686(2) 0.2755(3) 0.59703(17) 0.0624(8) Uani d . 1 1 . .
    N N5 0.5888(2) 0.1310(3) 0.5391(2) 0.0669(9) Uani d D 1 1 . .
    N N6 0.3181(2) 0.5339(3) 0.57618(18) 0.0604(8) Uani d D 1 1 . .
    N N7 0.2027(2) 0.6633(3) 0.60457(18) 0.0640(8) Uani d . 1 1 . .
    N N8 0.1518(2) 0.5117(2) 0.53993(19) 0.0620(8) Uani d D 1 1 . .
    C C1 0.7544(7) 0.3568(7) 0.7780(5) 0.108(3) Uani d PDU 0.50 1 A 1
    H H1A 0.7888 0.3916 0.8228 0.129 Uiso calc PR 0.50 1 A 1
    H H1B 0.6909 0.3924 0.7648 0.129 Uiso calc PR 0.50 1 A 1
    C C2 0.7317(11) 0.2483(8) 0.8011(8) 0.121(4) Uani d PDU 0.50 1 A 1
    H H2A 0.6885 0.2486 0.8445 0.182 Uiso calc PR 0.50 1 A 1
    H H2B 0.7942 0.2137 0.8165 0.182 Uiso calc PR 0.50 1 A 1
    H H2C 0.6981 0.2134 0.7569 0.182 Uiso calc PR 0.50 1 A 1
    C C3 0.9125(11) 0.2955(13) 0.7237(8) 0.122(3) Uani d PDU 0.50 1 A 1
    H H3A 0.9463 0.3149 0.7740 0.147 Uiso calc PR 0.50 1 A 1
    H H3B 0.8904 0.2250 0.7281 0.147 Uiso calc PR 0.50 1 A 1
    C C4 0.9878(11) 0.3016(15) 0.6613(7) 0.142(4) Uani d PDU 0.50 1 A 1
    H H4A 1.0450 0.2583 0.6757 0.213 Uiso calc PR 0.50 1 A 1
    H H4B 1.0106 0.3710 0.6566 0.213 Uiso calc PR 0.50 1 A 1
    H H4C 0.9561 0.2795 0.6116 0.213 Uiso calc PR 0.50 1 A 1
    C C5 0.8420(11) 0.4699(8) 0.6851(7) 0.097(3) Uani d PDU 0.50 1 A 1
    H H5A 0.7780 0.5064 0.6769 0.117 Uiso calc PR 0.50 1 A 1
    H H5B 0.8739 0.4689 0.6351 0.117 Uiso calc PR 0.50 1 A 1
    C C6 0.9096(18) 0.5278(12) 0.7443(11) 0.124(5) Uani d PDU 0.50 1 A 1
    H H6A 0.9188 0.5965 0.7258 0.186 Uiso calc PR 0.50 1 A 1
    H H6B 0.9746 0.4944 0.7509 0.186 Uiso calc PR 0.50 1 A 1
    H H6C 0.8788 0.5296 0.7940 0.186 Uiso calc PR 0.50 1 A 1
    C C7 0.2470(8) 0.9181(9) 0.7086(6) 0.136(3) Uani d PDU 0.50 1 C 1
    H H7A 0.2235 0.9747 0.7397 0.163 Uiso calc PR 0.50 1 C 1
    H H7B 0.2923 0.8766 0.7428 0.163 Uiso calc PR 0.50 1 C 1
    C C8 0.3050(12) 0.9597(14) 0.6424(10) 0.203(6) Uani d PDU 0.50 1 C 1
    H H8A 0.3612 1.0000 0.6638 0.305 Uiso calc PR 0.50 1 C 1
    H H8B 0.2608 1.0018 0.6087 0.305 Uiso calc PR 0.50 1 C 1
    H H8C 0.3300 0.9040 0.6122 0.305 Uiso calc PR 0.50 1 C 1
    C C9 0.0883(8) 0.9094(9) 0.6200(5) 0.119(3) Uani d PDU 0.50 1 C 1
    H H9A 0.0346 0.8634 0.6005 0.143 Uiso calc PR 0.50 1 C 1
    H H9B 0.1270 0.9289 0.5756 0.143 Uiso calc PR 0.50 1 C 1
    C C10 0.0415(12) 1.0034(10) 0.6533(10) 0.181(5) Uani d PDU 0.50 1 C 1
    H H10A -0.0038 1.0345 0.6136 0.271 Uiso calc PR 0.50 1 C 1
    H H10B 0.0942 1.0511 0.6698 0.271 Uiso calc PR 0.50 1 C 1
    H H10C 0.0042 0.9848 0.6979 0.271 Uiso calc PR 0.50 1 C 1
    C C11 0.0997(8) 0.8114(10) 0.7461(7) 0.143(4) Uani d PDU 0.50 1 C 1
    H H11A 0.0848 0.8665 0.7819 0.171 Uiso calc PR 0.50 1 C 1
    H H11B 0.0354 0.7836 0.7246 0.171 Uiso calc PR 0.50 1 C 1
    C C12 0.1574(12) 0.7292(13) 0.7917(10) 0.156(5) Uani d PDU 0.50 1 C 1
    H H12A 0.1333 0.7246 0.8438 0.234 Uiso calc PR 0.50 1 C 1
    H H12B 0.2286 0.7457 0.7955 0.234 Uiso calc PR 0.50 1 C 1
    H H12C 0.1471 0.6649 0.7651 0.234 Uiso calc PR 0.50 1 C 1
    C C1' 0.8025(7) 0.2833(8) 0.7858(5) 0.108(3) Uani d PD 0.50 1 B 2
    H H1'A 0.8058 0.2097 0.7790 0.129 Uiso calc PR 0.50 1 B 2
    H H1'B 0.8507 0.3013 0.8293 0.129 Uiso calc PR 0.50 1 B 2
    C C2' 0.6989(8) 0.3099(11) 0.8085(8) 0.121(4) Uani d PD 0.50 1 B 2
    H H2'A 0.6834 0.2709 0.8541 0.182 Uiso calc PR 0.50 1 B 2
    H H2'B 0.6502 0.2944 0.7655 0.182 Uiso calc PR 0.50 1 B 2
    H H2'C 0.6960 0.3816 0.8205 0.182 Uiso calc PR 0.50 1 B 2
    C C3' 0.9402(10) 0.2901(14) 0.6995(8) 0.122(3) Uani d PD 0.50 1 B 2
    H H3'A 0.9880 0.3147 0.7411 0.147 Uiso calc PR 0.50 1 B 2
    H H3'B 0.9375 0.2161 0.7033 0.147 Uiso calc PR 0.50 1 B 2
    C C4' 0.9777(12) 0.3186(15) 0.6218(7) 0.142(4) Uani d PD 0.50 1 B 2
    H H4'A 1.0491 0.3037 0.6218 0.213 Uiso calc PR 0.50 1 B 2
    H H4'B 0.9668 0.3903 0.6126 0.213 Uiso calc PR 0.50 1 B 2
    H H4'C 0.9415 0.2800 0.5807 0.213 Uiso calc PR 0.50 1 B 2
    C C5' 0.8326(11) 0.4481(8) 0.7142(8) 0.097(3) Uani d PD 0.50 1 B 2
    H H5'A 0.7668 0.4692 0.7309 0.117 Uiso calc PR 0.50 1 B 2
    H H5'B 0.8388 0.4741 0.6611 0.117 Uiso calc PR 0.50 1 B 2
    C C6' 0.9144(17) 0.4957(12) 0.7684(12) 0.124(5) Uani d PD 0.50 1 B 2
    H H6'A 0.9082 0.5688 0.7663 0.186 Uiso calc PR 0.50 1 B 2
    H H6'B 0.9800 0.4759 0.7521 0.186 Uiso calc PR 0.50 1 B 2
    H H6'C 0.9072 0.4726 0.8216 0.186 Uiso calc PR 0.50 1 B 2
    C C7' 0.2308(8) 0.9288(8) 0.6358(7) 0.136(3) Uani d PD 0.50 1 D 2
    H H7'A 0.2105 0.9400 0.5805 0.163 Uiso calc PR 0.50 1 D 2
    H H7'B 0.2965 0.8949 0.6387 0.163 Uiso calc PR 0.50 1 D 2
    C C8' 0.2415(14) 1.0306(9) 0.6767(11) 0.203(6) Uani d PD 0.50 1 D 2
    H H8'A 0.2899 1.0718 0.6510 0.305 Uiso calc PR 0.50 1 D 2
    H H8'B 0.2647 1.0203 0.7310 0.305 Uiso calc PR 0.50 1 D 2
    H H8'C 0.1767 1.0646 0.6741 0.305 Uiso calc PR 0.50 1 D 2
    C C9' 0.0469(7) 0.8951(10) 0.6579(6) 0.119(3) Uani d PD 0.50 1 D 2
    H H9'A 0.0363 0.9524 0.6929 0.143 Uiso calc PR 0.50 1 D 2
    H H9'B 0.0025 0.8400 0.6726 0.143 Uiso calc PR 0.50 1 D 2
    C C10' 0.0164(11) 0.9271(14) 0.5749(7) 0.181(5) Uani d PD 0.50 1 D 2
    H H10D -0.0533 0.9490 0.5716 0.271 Uiso calc PR 0.50 1 D 2
    H H10E 0.0241 0.8703 0.5399 0.271 Uiso calc PR 0.50 1 D 2
    H H10F 0.0590 0.9825 0.5600 0.271 Uiso calc PR 0.50 1 D 2
    C C11' 0.1796(9) 0.8327(10) 0.7566(6) 0.143(4) Uani d PD 0.50 1 D 2
    H H11C 0.2496 0.8095 0.7636 0.171 Uiso calc PR 0.50 1 D 2
    H H11D 0.1723 0.8927 0.7895 0.171 Uiso calc PR 0.50 1 D 2
    C C12' 0.1092(12) 0.7493(13) 0.7816(10) 0.156(5) Uani d PD 0.50 1 D 2
    H H12D 0.1256 0.7323 0.8360 0.234 Uiso calc PR 0.50 1 D 2
    H H12E 0.1172 0.6897 0.7494 0.234 Uiso calc PR 0.50 1 D 2
    H H12F 0.0400 0.7727 0.7753 0.234 Uiso calc PR 0.50 1 D 2
    C C13 0.5803(3) 0.3276(3) 0.5823(2) 0.0592(9) Uani d . 1 1 . .
    C C14 0.5002(3) 0.1797(3) 0.5217(2) 0.0636(10) Uani d . 1 1 . .
    C C15 0.6742(3) 0.1784(3) 0.5752(2) 0.0640(10) Uani d . 1 1 . .
    C C16 0.2983(3) 0.6290(3) 0.6081(2) 0.0633(10) Uani d . 1 1 . .
    C C17 0.1280(3) 0.6037(3) 0.5719(2) 0.0641(10) Uani d . 1 1 . .
    C C18 0.2463(3) 0.4720(3) 0.5414(2) 0.0573(9) Uani d . 1 1 . .
    H H3 0.4412(16) 0.309(3) 0.532(2) 0.075(12) Uiso d D 1 1 . .
    H H5 0.589(3) 0.0647(10) 0.529(2) 0.058(11) Uiso d D 1 1 . .
    H H6 0.3782(15) 0.506(3) 0.581(2) 0.071(12) Uiso d D 1 1 . .
    H H8 0.101(2) 0.475(3) 0.519(2) 0.093(14) Uiso d D 1 1 . .
loop_
    _atom_site_aniso_label
    _atom_site_aniso_U_11
    _atom_site_aniso_U_22
    _atom_site_aniso_U_33
    _atom_site_aniso_U_12
    _atom_site_aniso_U_13
    _atom_site_aniso_U_23
    S1 0.0648(6) 0.0647(7) 0.0806(7) -0.0049(5) -0.0096(5) -0.0097(6)
    S2 0.0712(7) 0.0719(8) 0.1298(11) 0.0086(5) -0.0474(7) -0.0257(7)
    S3 0.0604(7) 0.1016(10) 0.1215(10) 0.0198(6) -0.0237(6) -0.0220(8)
    S4 0.0596(6) 0.0703(8) 0.1218(10) 0.0075(5) -0.0196(6) -0.0299(7)
    S5 0.0692(7) 0.1147(11) 0.1265(11) -0.0177(7) -0.0060(7) -0.0590(9)
    S6 0.0572(6) 0.1002(10) 0.1459(12) 0.0125(6) -0.0065(7) -0.0554(9)
    N1 0.066(3) 0.081(5) 0.077(2) -0.008(3) -0.023(2) -0.001(3)
    N1' 0.066(3) 0.081(5) 0.077(2) -0.008(3) -0.023(2) -0.001(3)
    N2 0.115(3) 0.091(3) 0.099(3) 0.003(3) 0.028(3) -0.028(3)
    N2' 0.115(3) 0.091(3) 0.099(3) 0.003(3) 0.028(3) -0.028(3)
    N3 0.0509(18) 0.063(2) 0.071(2) 0.0060(15) -0.0113(15) -0.0105(17)
    N4 0.0521(17) 0.071(2) 0.0620(18) 0.0003(15) -0.0100(13) -0.0100(17)
    N5 0.0577(19) 0.061(2) 0.079(2) 0.0062(16) -0.0188(16) -0.0142(18)
    N6 0.0460(17) 0.070(2) 0.0646(19) 0.0004(15) -0.0022(14) -0.0133(17)
    N7 0.0582(18) 0.070(2) 0.0633(19) -0.0020(16) 0.0029(14) -0.0212(17)
    N8 0.0449(17) 0.062(2) 0.078(2) -0.0008(15) -0.0038(15) -0.0179(18)
    C1 0.107(6) 0.122(7) 0.089(4) -0.013(5) -0.027(4) 0.003(5)
    C2 0.120(7) 0.143(9) 0.102(5) -0.014(6) 0.013(5) 0.005(7)
    C3 0.117(7) 0.106(5) 0.137(8) 0.007(5) -0.041(5) -0.003(6)
    C4 0.185(7) 0.155(7) 0.094(8) -0.018(5) 0.071(7) 0.015(7)
    C5 0.086(4) 0.096(6) 0.107(8) -0.026(4) -0.011(5) 0.031(5)
    C6 0.125(5) 0.114(8) 0.130(9) -0.035(6) -0.001(6) -0.013(7)
    C7 0.142(6) 0.122(6) 0.146(7) 0.014(5) 0.018(7) -0.042(7)
    C8 0.203(9) 0.183(9) 0.225(9) -0.031(8) 0.034(8) -0.022(8)
    C9 0.122(7) 0.108(5) 0.127(7) 0.018(6) 0.005(5) -0.028(6)
    C10 0.168(8) 0.164(8) 0.210(9) 0.045(7) 0.002(7) -0.015(7)
    C11 0.150(8) 0.158(7) 0.125(6) 0.013(7) 0.049(7) -0.044(6)
    C12 0.182(10) 0.164(8) 0.126(6) 0.042(8) 0.043(8) -0.010(6)
    C1' 0.107(6) 0.122(7) 0.089(4) -0.013(5) -0.027(4) 0.003(5)
    C2' 0.120(7) 0.143(9) 0.102(5) -0.014(6) 0.013(5) 0.005(7)
    C3' 0.117(7) 0.106(5) 0.137(8) 0.007(5) -0.041(5) -0.003(6)
    C4' 0.185(7) 0.155(7) 0.094(8) -0.018(5) 0.071(7) 0.015(7)
    C5' 0.086(4) 0.096(6) 0.107(8) -0.026(4) -0.011(5) 0.031(5)
    C6' 0.125(5) 0.114(8) 0.130(9) -0.035(6) -0.001(6) -0.013(7)
    C7' 0.142(6) 0.122(6) 0.146(7) 0.014(5) 0.018(7) -0.042(7)
    C8' 0.203(9) 0.183(9) 0.225(9) -0.031(8) 0.034(8) -0.022(8)
    C9' 0.122(7) 0.108(5) 0.127(7) 0.018(6) 0.005(5) -0.028(6)
    C10' 0.168(8) 0.164(8) 0.210(9) 0.045(7) 0.002(7) -0.015(7)
    C11' 0.150(8) 0.158(7) 0.125(6) 0.013(7) 0.049(7) -0.044(6)
    C12' 0.182(10) 0.164(8) 0.126(6) 0.042(8) 0.043(8) -0.010(6)
    C13 0.051(2) 0.075(3) 0.051(2) -0.0053(18) -0.0031(15) -0.0016(19)
    C14 0.060(2) 0.067(3) 0.061(2) 0.0059(18) -0.0141(17) -0.007(2)
    C15 0.052(2) 0.078(3) 0.060(2) 0.0025(18) -0.0090(16) -0.009(2)
    C16 0.062(2) 0.074(3) 0.054(2) -0.0113(19) 0.0054(17) -0.016(2)
    C17 0.057(2) 0.070(3) 0.064(2) -0.0033(19) 0.0018(18) -0.013(2)
    C18 0.052(2) 0.060(2) 0.059(2) -0.0046(17) -0.0047(16) -0.0050(18)
loop_
    _geom_bond_atom_site_label_1
    _geom_bond_atom_site_label_2
    _geom_bond_site_symmetry_2
    _geom_bond_distance
    _geom_bond_publ_flag
    S1 C13 . 1.669(4) ?
    S2 C14 . 1.670(4) ?
    S3 C15 . 1.675(4) ?
    S4 C18 . 1.645(4) ?
    S5 C16 . 1.659(4) ?
    S6 C17 . 1.681(4) ?
    N1 C5 . 1.496(5) ?
    N1 C3 . 1.502(5) ?
    N1 C1 . 1.511(5) ?
    N1 H1 . 0.8800 ?
    N1' C5' . 1.501(5) ?
    N1' C1' . 1.505(5) ?
    N1' C3' . 1.508(5) ?
    N1' H1' . 0.8800 ?
    N2 C9 . 1.495(5) ?
    N2 C11 . 1.505(5) ?
    N2 C7 . 1.505(5) ?
    N2 H2 . 0.8800 ?
    N2' C9' . 1.493(5) ?
    N2' C7' . 1.494(5) ?
    N2' C11' . 1.514(5) ?
    N2' H2' . 0.8800 ?
    N3 C14 . 1.339(5) ?
    N3 C13 . 1.373(4) ?
    N3 H3 . 0.881(10) ?
    N4 C15 . 1.325(5) ?
    N4 C13 . 1.356(4) ?
    N5 C14 . 1.345(4) ?
    N5 C15 . 1.389(4) ?
    N5 H5 . 0.883(10) ?
    N6 C18 . 1.350(4) ?
    N6 C16 . 1.387(5) ?
    N6 H6 . 0.873(10) ?
    N7 C16 . 1.333(5) ?
    N7 C17 . 1.345(5) ?
    N8 C18 . 1.347(5) ?
    N8 C17 . 1.362(5) ?
    N8 H8 . 0.881(10) ?
    C1 C2 . 1.506(5) ?
    C1 H1A . 0.9700 ?
    C1 H1B . 0.9700 ?
    C2 H2A . 0.9600 ?
    C2 H2B . 0.9600 ?
    C2 H2C . 0.9600 ?
    C3 C4 . 1.500(5) ?
    C3 H3A . 0.9700 ?
    C3 H3B . 0.9700 ?
    C4 H4A . 0.9600 ?
    C4 H4B . 0.9600 ?
    C4 H4C . 0.9600 ?
    C5 C6 . 1.502(5) ?
    C5 H5A . 0.9700 ?
    C5 H5B . 0.9700 ?
    C6 H6A . 0.9600 ?
    C6 H6B . 0.9600 ?
    C6 H6C . 0.9600 ?
    C7 C8 . 1.501(5) ?
    C7 H7A . 0.9700 ?
    C7 H7B . 0.9700 ?
    C8 H8A . 0.9600 ?
    C8 H8B . 0.9600 ?
    C8 H8C . 0.9600 ?
    C9 C10 . 1.501(5) ?
    C9 H9A . 0.9700 ?
    C9 H9B . 0.9700 ?
    C10 H10A . 0.9600 ?
    C10 H10B . 0.9600 ?
    C10 H10C . 0.9600 ?
    C11 C12 . 1.499(5) ?
    C11 H11A . 0.9700 ?
    C11 H11B . 0.9700 ?
    C12 H12A . 0.9600 ?
    C12 H12B . 0.9600 ?
    C12 H12C . 0.9600 ?
    C1' C2' . 1.482(5) ?
    C1' H1'A . 0.9700 ?
    C1' H1'B . 0.9700 ?
    C2' H2'A . 0.9600 ?
    C2' H2'B . 0.9600 ?
    C2' H2'C . 0.9600 ?
    C3' C4' . 1.484(5) ?
    C3' H3'A . 0.9700 ?
    C3' H3'B . 0.9700 ?
    C4' H4'A . 0.9600 ?
    C4' H4'B . 0.9600 ?
    C4' H4'C . 0.9600 ?
    C5' C6' . 1.504(5) ?
    C5' H5'A . 0.9700 ?
    C5' H5'B . 0.9700 ?
    C6' H6'A . 0.9600 ?
    C6' H6'B . 0.9600 ?
    C6' H6'C . 0.9600 ?
    C7' C8' . 1.501(5) ?
    C7' H7'A . 0.9700 ?
    C7' H7'B . 0.9700 ?
    C8' H8'A . 0.9600 ?
    C8' H8'B . 0.9600 ?
    C8' H8'C . 0.9600 ?
    C9' C10' . 1.498(5) ?
    C9' H9'A . 0.9700 ?
    C9' H9'B . 0.9700 ?
    C10' H10D . 0.9600 ?
    C10' H10E . 0.9600 ?
    C10' H10F . 0.9600 ?
    C11' C12' . 1.510(5) ?
    C11' H11C . 0.9700 ?
    C11' H11D . 0.9700 ?
    C12' H12D . 0.9600 ?
    C12' H12E . 0.9600 ?
    C12' H12F . 0.9600 ?
loop_
    _geom_angle_atom_site_label_1
    _geom_angle_atom_site_label_2
    _geom_angle_atom_site_label_3
    _geom_angle_site_symmetry_1
    _geom_angle_site_symmetry_3
    _geom_angle
    _geom_angle_publ_flag
    C5 N1 C3 . . 115.1(6) ?
    C5 N1 C1 . . 112.3(6) ?
    C3 N1 C1 . . 109.7(6) ?
    C5 N1 H1 . . 106.4 ?
    C3 N1 H1 . . 106.4 ?
    C1 N1 H1 . . 106.4 ?
    C5' N1' C1' . . 113.7(6) ?
    C5' N1' C3' . . 114.1(7) ?
    C1' N1' C3' . . 106.0(5) ?
    C5' N1' H1' . . 107.6 ?
    C1' N1' H1' . . 107.6 ?
    C3' N1' H1' . . 107.6 ?
    C9 N2 C11 . . 112.1(6) ?
    C9 N2 C7 . . 112.5(6) ?
    C11 N2 C7 . . 112.6(7) ?
    C9 N2 H2 . . 106.4 ?
    C11 N2 H2 . . 106.4 ?
    C7 N2 H2 . . 106.4 ?
    C9' N2' C7' . . 114.6(6) ?
    C9' N2' C11' . . 110.9(6) ?
    C7' N2' C11' . . 114.6(6) ?
    C9' N2' H2' . . 105.3 ?
    C7' N2' H2' . . 105.3 ?
    C11' N2' H2' . . 105.3 ?
    C14 N3 C13 . . 124.6(3) ?
    C14 N3 H3 . . 113(3) ?
    C13 N3 H3 . . 122(3) ?
    C15 N4 C13 . . 119.5(3) ?
    C14 N5 C15 . . 123.4(4) ?
    C14 N5 H5 . . 115(2) ?
    C15 N5 H5 . . 121(2) ?
    C18 N6 C16 . . 124.2(3) ?
    C18 N6 H6 . . 113(3) ?
    C16 N6 H6 . . 123(3) ?
    C16 N7 C17 . . 119.1(3) ?
    C18 N8 C17 . . 124.6(3) ?
    C18 N8 H8 . . 118(3) ?
    C17 N8 H8 . . 117(3) ?
    C2 C1 N1 . . 112.3(6) ?
    C2 C1 H1A . . 109.1 ?
    N1 C1 H1A . . 109.1 ?
    C2 C1 H1B . . 109.1 ?
    N1 C1 H1B . . 109.1 ?
    H1A C1 H1B . . 107.9 ?
    C1 C2 H2A . . 109.5 ?
    C1 C2 H2B . . 109.5 ?
    H2A C2 H2B . . 109.5 ?
    C1 C2 H2C . . 109.5 ?
    H2A C2 H2C . . 109.5 ?
    H2B C2 H2C . . 109.5 ?
    C4 C3 N1 . . 114.3(7) ?
    C4 C3 H3A . . 108.7 ?
    N1 C3 H3A . . 108.7 ?
    C4 C3 H3B . . 108.7 ?
    N1 C3 H3B . . 108.7 ?
    H3A C3 H3B . . 107.6 ?
    C3 C4 H4A . . 109.5 ?
    C3 C4 H4B . . 109.5 ?
    H4A C4 H4B . . 109.5 ?
    C3 C4 H4C . . 109.5 ?
    H4A C4 H4C . . 109.5 ?
    H4B C4 H4C . . 109.5 ?
    N1 C5 C6 . . 114.4(7) ?
    N1 C5 H5A . . 108.7 ?
    C6 C5 H5A . . 108.7 ?
    N1 C5 H5B . . 108.7 ?
    C6 C5 H5B . . 108.7 ?
    H5A C5 H5B . . 107.6 ?
    C5 C6 H6A . . 109.5 ?
    C5 C6 H6B . . 109.5 ?
    H6A C6 H6B . . 109.5 ?
    C5 C6 H6C . . 109.5 ?
    H6A C6 H6C . . 109.5 ?
    H6B C6 H6C . . 109.5 ?
    C8 C7 N2 . . 112.6(7) ?
    C8 C7 H7A . . 109.1 ?
    N2 C7 H7A . . 109.1 ?
    C8 C7 H7B . . 109.1 ?
    N2 C7 H7B . . 109.1 ?
    H7A C7 H7B . . 107.8 ?
    C7 C8 H8A . . 109.5 ?
    C7 C8 H8B . . 109.5 ?
    H8A C8 H8B . . 109.5 ?
    C7 C8 H8C . . 109.5 ?
    H8A C8 H8C . . 109.5 ?
    H8B C8 H8C . . 109.5 ?
    N2 C9 C10 . . 112.6(7) ?
    N2 C9 H9A . . 109.1 ?
    C10 C9 H9A . . 109.1 ?
    N2 C9 H9B . . 109.1 ?
    C10 C9 H9B . . 109.1 ?
    H9A C9 H9B . . 107.8 ?
    C9 C10 H10A . . 109.5 ?
    C9 C10 H10B . . 109.5 ?
    H10A C10 H10B . . 109.5 ?
    C9 C10 H10C . . 109.5 ?
    H10A C10 H10C . . 109.5 ?
    H10B C10 H10C . . 109.5 ?
    C12 C11 N2 . . 113.1(7) ?
    C12 C11 H11A . . 109.0 ?
    N2 C11 H11A . . 109.0 ?
    C12 C11 H11B . . 109.0 ?
    N2 C11 H11B . . 109.0 ?
    H11A C11 H11B . . 107.8 ?
    C11 C12 H12A . . 109.5 ?
    C11 C12 H12B . . 109.5 ?
    H12A C12 H12B . . 109.5 ?
    C11 C12 H12C . . 109.5 ?
    H12A C12 H12C . . 109.5 ?
    H12B C12 H12C . . 109.5 ?
    C2' C1' N1' . . 116.2(7) ?
    C2' C1' H1'A . . 108.2 ?
    N1' C1' H1'A . . 108.2 ?
    C2' C1' H1'B . . 108.2 ?
    N1' C1' H1'B . . 108.2 ?
    H1'A C1' H1'B . . 107.4 ?
    C1' C2' H2'A . . 109.5 ?
    C1' C2' H2'B . . 109.5 ?
    H2'A C2' H2'B . . 109.5 ?
    C1' C2' H2'C . . 109.5 ?
    H2'A C2' H2'C . . 109.5 ?
    H2'B C2' H2'C . . 109.5 ?
    C4' C3' N1' . . 112.9(7) ?
    C4' C3' H3'A . . 109.0 ?
    N1' C3' H3'A . . 109.0 ?
    C4' C3' H3'B . . 109.0 ?
    N1' C3' H3'B . . 109.0 ?
    H3'A C3' H3'B . . 107.8 ?
    C3' C4' H4'A . . 109.5 ?
    C3' C4' H4'B . . 109.5 ?
    H4'A C4' H4'B . . 109.5 ?
    C3' C4' H4'C . . 109.5 ?
    H4'A C4' H4'C . . 109.5 ?
    H4'B C4' H4'C . . 109.5 ?
    N1' C5' C6' . . 113.9(7) ?
    N1' C5' H5'A . . 108.8 ?
    C6' C5' H5'A . . 108.8 ?
    N1' C5' H5'B . . 108.8 ?
    C6' C5' H5'B . . 108.8 ?
    H5'A C5' H5'B . . 107.7 ?
    C5' C6' H6'A . . 109.5 ?
    C5' C6' H6'B . . 109.5 ?
    H6'A C6' H6'B . . 109.5 ?
    C5' C6' H6'C . . 109.5 ?
    H6'A C6' H6'C . . 109.5 ?
    H6'B C6' H6'C . . 109.5 ?
    N2' C7' C8' . . 113.1(7) ?
    N2' C7' H7'A . . 109.0 ?
    C8' C7' H7'A . . 109.0 ?
    N2' C7' H7'B . . 109.0 ?
    C8' C7' H7'B . . 109.0 ?
    H7'A C7' H7'B . . 107.8 ?
    C7' C8' H8'A . . 109.5 ?
    C7' C8' H8'B . . 109.5 ?
    H8'A C8' H8'B . . 109.5 ?
    C7' C8' H8'C . . 109.5 ?
    H8'A C8' H8'C . . 109.5 ?
    H8'B C8' H8'C . . 109.5 ?
    N2' C9' C10' . . 114.5(7) ?
    N2' C9' H9'A . . 108.6 ?
    C10' C9' H9'A . . 108.6 ?
    N2' C9' H9'B . . 108.6 ?
    C10' C9' H9'B . . 108.6 ?
    H9'A C9' H9'B . . 107.6 ?
    C9' C10' H10D . . 109.5 ?
    C9' C10' H10E . . 109.5 ?
    H10D C10' H10E . . 109.5 ?
    C9' C10' H10F . . 109.5 ?
    H10D C10' H10F . . 109.5 ?
    H10E C10' H10F . . 109.5 ?
    C12' C11' N2' . . 110.1(7) ?
    C12' C11' H11C . . 109.6 ?
    N2' C11' H11C . . 109.6 ?
    C12' C11' H11D . . 109.6 ?
    N2' C11' H11D . . 109.6 ?
    H11C C11' H11D . . 108.1 ?
    C11' C12' H12D . . 109.5 ?
    C11' C12' H12E . . 109.5 ?
    H12D C12' H12E . . 109.5 ?
    C11' C12' H12F . . 109.5 ?
    H12D C12' H12F . . 109.5 ?
    H12E C12' H12F . . 109.5 ?
    N4 C13 N3 . . 118.5(4) ?
    N4 C13 S1 . . 122.8(3) ?
    N3 C13 S1 . . 118.7(3) ?
    N3 C14 N5 . . 114.4(3) ?
    N3 C14 S2 . . 122.6(3) ?
    N5 C14 S2 . . 123.0(3) ?
    N4 C15 N5 . . 119.5(3) ?
    N4 C15 S3 . . 123.2(3) ?
    N5 C15 S3 . . 117.3(3) ?
    N7 C16 N6 . . 119.0(3) ?
    N7 C16 S5 . . 123.8(3) ?
    N6 C16 S5 . . 117.2(3) ?
    N7 C17 N8 . . 119.6(3) ?
    N7 C17 S6 . . 121.8(3) ?
    N8 C17 S6 . . 118.6(3) ?
    N8 C18 N6 . . 113.4(3) ?
    N8 C18 S4 . . 121.9(3) ?
    N6 C18 S4 . . 124.7(3) ?
loop_
    _geom_torsion_atom_site_label_1
    _geom_torsion_atom_site_label_2
    _geom_torsion_atom_site_label_3
    _geom_torsion_atom_site_label_4
    _geom_torsion_site_symmetry_1
    _geom_torsion_site_symmetry_2
    _geom_torsion_site_symmetry_3
    _geom_torsion_site_symmetry_4
    _geom_torsion
    _geom_torsion_publ_flag
    C5 N1 C1 C2 . . . . 179.5(10) ?
    C3 N1 C1 C2 . . . . -51.2(14) ?
    C5 N1 C3 C4 . . . . -47.4(19) ?
    C1 N1 C3 C4 . . . . -175.2(16) ?
    C3 N1 C5 C6 . . . . -58.1(17) ?
    C1 N1 C5 C6 . . . . 68.3(15) ?
    C9 N2 C7 C8 . . . . -53.0(15) ?
    C11 N2 C7 C8 . . . . 179.2(12) ?
    C11 N2 C9 C10 . . . . 65.1(13) ?
    C7 N2 C9 C10 . . . . -62.9(13) ?
    C9 N2 C11 C12 . . . . 161.5(13) ?
    C7 N2 C11 C12 . . . . -70.5(15) ?
    C5' N1' C1' C2' . . . . 56.9(13) ?
    C3' N1' C1' C2' . . . . -177.0(12) ?
    C5' N1' C3' C4' . . . . -63.6(18) ?
    C1' N1' C3' C4' . . . . 170.6(16) ?
    C1' N1' C5' C6' . . . . 72.4(15) ?
    C3' N1' C5' C6' . . . . -49.3(16) ?
    C9' N2' C7' C8' . . . . 68.6(15) ?
    C11' N2' C7' C8' . . . . -61.2(15) ?
    C7' N2' C9' C10' . . . . 46.7(15) ?
    C11' N2' C9' C10' . . . . 178.3(12) ?
    C9' N2' C11' C12' . . . . 58.6(14) ?
    C7' N2' C11' C12' . . . . -169.8(11) ?
    C15 N4 C13 N3 . . . . -2.5(5) ?
    C15 N4 C13 S1 . . . . 177.1(3) ?
    C14 N3 C13 N4 . . . . 5.6(6) ?
    C14 N3 C13 S1 . . . . -174.1(3) ?
    C13 N3 C14 N5 . . . . -4.0(6) ?
    C13 N3 C14 S2 . . . . 174.7(3) ?
    C15 N5 C14 N3 . . . . -0.2(6) ?
    C15 N5 C14 S2 . . . . -179.0(3) ?
    C13 N4 C15 N5 . . . . -1.4(6) ?
    C13 N4 C15 S3 . . . . -179.3(3) ?
    C14 N5 C15 N4 . . . . 2.9(6) ?
    C14 N5 C15 S3 . . . . -179.1(3) ?
    C17 N7 C16 N6 . . . . 1.6(6) ?
    C17 N7 C16 S5 . . . . -176.9(3) ?
    C18 N6 C16 N7 . . . . -0.3(6) ?
    C18 N6 C16 S5 . . . . 178.3(3) ?
    C16 N7 C17 N8 . . . . -2.9(6) ?
    C16 N7 C17 S6 . . . . 177.7(3) ?
    C18 N8 C17 N7 . . . . 3.2(6) ?
    C18 N8 C17 S6 . . . . -177.4(3) ?
    C17 N8 C18 N6 . . . . -1.9(6) ?
    C17 N8 C18 S4 . . . . 177.3(3) ?
    C16 N6 C18 N8 . . . . 0.4(5) ?
    C16 N6 C18 S4 . . . . -178.7(3) ?
loop_
    _geom_hbond_atom_site_label_D
    _geom_hbond_atom_site_label_H
    _geom_hbond_atom_site_label_A
    _geom_hbond_site_symmetry_A
    _geom_hbond_distance_DH
    _geom_hbond_distance_HA
    _geom_hbond_distance_DA
    _geom_hbond_angle_DHA
    _geom_hbond_publ_flag
    N1 H1 N4 . 0.88 2.03 2.890(10)
                                 163 yes
    N1' H1' N4 . 0.88 2.08 2.950(10)
                                   166 yes
    N2 H2 N7 . 0.88 2.02 2.880(10)
                                 165 yes
    N2' H2' N7 . 0.88 2.04 2.890(10)
                                   163 yes
    N3 H3 S4 . 0.880(10)
                       2.380(10)
                               3.248(3) 169(4) yes
    N5 H5 S2 3_656 0.880(10)
                           2.440(10)
                                   3.319(4) 171(3) yes
    N6 H6 S1 . 0.870(10)
                       2.580(10)
                               3.446(3) 170(3) yes
    N8 H8 S6 3_566 0.880(10)
                           2.47(2) 3.326(3) 164(4) yes
