# Supplementary material for: Triethyl­ammonium 2,4,6-trisulfanylidene-1,3,5-triazinan-1-ide
Source: Acta Crystallogr Sect E Struct Rep Online. 2011 Aug 27;67(Pt 9):o2473. doi: 10.1107/S1600536811034271 (PMC3200860; doi:10.1107/S1600536811034271)
Supplement: Supplementary file 3 [file e-67-o2473-Isup2.hkl]

# 
# h,k,l, Fc-squared, Fo-squared, sigma(Fo-squared) and status flag 
# 
data_I
_shelx_title '  P21/n' 
_shelx_refln_list_code          4 
_shelx_F_calc_maximum      269.32 
_exptl_crystal_F_000      1184.00 
_reflns_d_resolution_high  0.7953 
 
loop_ 
 _symmetry_equiv_pos_as_xyz 
 'x, y, z' 
 '-x+1/2, y+1/2, -z+1/2' 
 '-x, -y, -z' 
 'x-1/2, -y-1/2, z-1/2' 
 
_cell_length_a    13.1648 
_cell_length_b    13.0636 
_cell_length_c    16.9552 
_cell_angle_alpha  90.000 
_cell_angle_beta   93.779 
_cell_angle_gamma  90.000 
 
_shelx_F_squared_multiplier     1.000 
 
loop_ 
 _refln_index_h 
 _refln_index_k 
 _refln_index_l 
 _refln_F_squared_calc 
 _refln_F_squared_meas 
 _refln_F_squared_sigma 
 _refln_observed_status 
   2   0   0     3699.22     4046.59     71.96 o 
   6   0   0      775.10      650.05     23.20 o 
   8   0   0      479.24      476.53     23.12 o 
  10   0   0     1862.54     1765.42     50.29 o 
  12   0   0     1037.62     1085.91     41.74 o 
  14   0   0       67.83       40.90     19.15 o 
  16   0   0        1.99      -17.25     20.60 o 
   1   1   0      667.61      580.75      5.97 o 
   2   1   0     3138.66     3240.59     40.48 o 
   3   1   0       18.34        5.66      3.65 o 
   4   1   0     1903.66     1732.31     26.66 o 
   5   1   0     1046.21     1027.08     19.67 o 
   6   1   0     1357.01     1451.71     26.06 o 
   7   1   0     7630.07     7286.08     96.34 o 
   8   1   0       70.03       78.95     10.80 o 
   9   1   0       91.47      122.92     10.45 o 
  10   1   0     1661.28     1508.71     44.26 o 
  11   1   0      837.07      855.44     26.43 o 
  12   1   0      162.30      185.84     20.72 o 
  13   1   0       19.46       24.35     11.65 o 
  14   1   0       40.83       70.76     14.27 o 
  15   1   0        2.22      -12.29     12.29 o 
  16   1   0        0.02       -1.28     14.22 o 
   0   2   0     1916.90     1680.34     30.37 o 
   1   2   0       31.42       37.83      5.11 o 
   2   2   0     1573.07     1555.54     15.02 o 
   3   2   0    24165.33    29006.86    213.07 o 
   4   2   0        2.43        7.96      2.60 o 
   5   2   0     2369.21     2393.94     27.89 o 
   6   2   0     1382.17     1389.35     19.26 o 
   7   2   0      242.09      238.42     12.71 o 
   8   2   0      512.34      604.86     35.63 o 
   9   2   0      805.21      817.41     28.39 o 
  10   2   0     1286.91     1185.31     44.10 o 
  11   2   0      241.83      247.33     17.13 o 
  12   2   0       32.77       42.23     15.38 o 
  13   2   0       91.37       90.57     13.81 o 
  14   2   0       13.83       -2.02     20.91 o 
  15   2   0       26.65       52.91     14.83 o 
  16   2   0        4.40       -7.54     14.41 o 
   1   3   0     3400.95     3605.18     47.07 o 
   2   3   0     2692.44     2676.96     30.46 o 
   3   3   0     9613.29     9719.39     82.09 o 
   4   3   0     3934.45     3984.72     32.17 o 
   5   3   0      615.56      541.35      8.80 o 
   6   3   0      245.93      295.01      6.96 o 
   7   3   0      718.47      627.56     11.25 o 
   8   3   0      523.96      443.98     12.50 o 
   9   3   0      180.42      174.20      7.76 o 
  10   3   0     1465.80     1503.90     25.94 o 
  11   3   0      864.22      907.98     20.69 o 
  12   3   0        4.19       -0.41      7.47 o 
  13   3   0       54.85       49.79      9.62 o 
  14   3   0      167.22      183.87     17.08 o 
  15   3   0      150.73      187.46     18.90 o 
  16   3   0       56.51       56.19     16.71 o 
   0   4   0    13616.47    15096.09    247.84 o 
   1   4   0     1427.57     1386.69     22.25 o 
   2   4   0      989.77     1013.80     30.94 o 
   3   4   0       38.28       50.68      3.47 o 
   4   4   0     1991.52     1907.69     20.38 o 
   5   4   0      287.10      338.31      7.25 o 
   6   4   0     1071.94     1304.02     14.64 o 
   7   4   0      795.13      900.67     11.99 o 
   8   4   0      826.76      787.07     14.17 o 
   9   4   0       10.66        9.18      5.77 o 
  10   4   0     1264.21     1183.36     29.28 o 
  11   4   0      493.67      485.11     16.52 o 
  12   4   0        4.03        6.62      7.88 o 
  13   4   0      106.32      138.70     15.52 o 
  14   4   0       64.62       39.62     13.74 o 
  15   4   0       33.10       63.70     15.96 o 
   1   5   0      998.64      974.88     28.08 o 
   2   5   0     3896.11     4405.98     59.23 o 
   3   5   0      202.49      281.69      9.56 o 
   4   5   0      258.93      310.26      7.94 o 
   5   5   0     5294.68     4833.81     45.21 o 
   6   5   0     1821.17     1888.95     22.09 o 
   7   5   0      740.39      751.29     11.36 o 
   8   5   0      137.44      138.04      6.88 o 
   9   5   0      142.92      123.99      9.11 o 
  10   5   0       86.52       72.16      8.76 o 
  11   5   0      785.44      702.60     19.32 o 
  12   5   0       56.04       54.50      9.65 o 
  13   5   0      152.58      189.19     32.58 o 
  14   5   0        6.11       10.06     13.31 o 
  15   5   0        0.03       -8.95     13.96 o 
   0   6   0     5422.52     5685.64    106.45 o 
   1   6   0     4614.34     4533.99     57.92 o 
   2   6   0       13.98       13.64      5.04 o 
   3   6   0       65.78      114.75      7.86 o 
   4   6   0       23.52       30.43      5.05 o 
   5   6   0      537.22      469.15     10.45 o 
   6   6   0      247.35      219.08      8.13 o 
   7   6   0      131.97      112.23      6.53 o 
   8   6   0       16.11       15.60      5.45 o 
   9   6   0       77.22       58.60      8.44 o 
  10   6   0       81.82       83.34      9.36 o 
  11   6   0      204.33      246.79     19.64 o 
  12   6   0      178.15      204.70     17.06 o 
  13   6   0       80.88      111.15     15.64 o 
  14   6   0        4.02        1.45     13.36 o 
  15   6   0       17.58       12.86     15.39 o 
   1   7   0     5208.62     5347.92     56.67 o 
   2   7   0     3511.37     3546.06     47.64 o 
   3   7   0      353.39      268.91     11.58 o 
   4   7   0      717.63      736.95     14.78 o 
   5   7   0      213.12      185.31      8.96 o 
   6   7   0        6.61        2.32      5.42 o 
   7   7   0      302.54      241.50      9.96 o 
   8   7   0     1186.38     1246.32     22.64 o 
   9   7   0       26.38       24.90      6.53 o 
  10   7   0        9.87       18.16     11.58 o 
  11   7   0      555.92      584.79     24.66 o 
  12   7   0        0.05      -11.33     11.33 o 
  13   7   0       17.30       12.95     13.17 o 
  14   7   0        0.53       -7.56     13.94 o 
   0   8   0      954.59     1062.64     33.27 o 
   1   8   0        2.92        0.53      6.52 o 
   2   8   0      874.39      790.85     36.63 o 
   3   8   0        9.86        3.62      5.01 o 
   4   8   0      154.15      190.34      9.10 o 
   5   8   0      203.87      202.00     13.30 o 
   6   8   0       17.51       10.11      8.77 o 
   7   8   0      546.70      422.36     22.66 o 
   8   8   0      458.60      471.95     13.36 o 
   9   8   0      119.06       88.63      8.13 o 
  10   8   0      103.69      103.08     12.86 o 
  11   8   0        0.01      -10.97     10.97 o 
  12   8   0        3.47        9.44     12.45 o 
  13   8   0       22.04       30.63     18.69 o 
  14   8   0        8.49      -20.98     22.51 o 
   1   9   0      479.42      435.98     17.09 o 
   2   9   0      294.14      233.59     13.62 o 
   3   9   0       15.62        1.51      7.55 o 
   4   9   0       47.12       44.40      7.37 o 
   5   9   0     2520.77     2583.73     52.68 o 
   6   9   0       46.55       70.76      8.94 o 
   7   9   0      142.27      149.03     11.71 o 
   8   9   0       30.88       39.16      8.76 o 
   9   9   0       71.98       51.01      9.56 o 
  10   9   0       55.87       43.71     12.92 o 
  11   9   0        2.57       -0.43     12.79 o 
  12   9   0       11.69       -4.88     21.90 o 
  13   9   0        0.17      -22.66     23.12 o 
   0  10   0      272.20      276.53     22.89 o 
   1  10   0       11.64        4.08      8.82 o 
   2  10   0        0.18        7.98      8.95 o 
   3  10   0       98.83       74.94     10.62 o 
   4  10   0      421.84      390.93     22.32 o 
   5  10   0      432.54      428.74     15.50 o 
   6  10   0        2.38       -8.05      8.05 o 
   7  10   0       60.46       65.56     14.33 o 
   8  10   0       94.39      109.40     19.47 o 
   9  10   0        0.33        2.17      8.57 o 
  10  10   0       35.05        5.54     11.19 o 
  11  10   0        0.85      -10.38     24.19 o 
  12  10   0       47.96       28.54     25.87 o 
  13  10   0       15.15      -16.48     25.56 o 
   1  11   0        7.39       -9.31      9.95 o 
   2  11   0       86.03       89.24     13.28 o 
   3  11   0       81.44       54.02     11.12 o 
   4  11   0      104.93      101.57     12.42 o 
   5  11   0      290.12      243.70     16.50 o 
   6  11   0       14.48       17.26     17.61 o 
   7  11   0        7.62        2.42      8.79 o 
   8  11   0       34.16       28.00     12.12 o 
   9  11   0      101.90      115.06     14.20 o 
  10  11   0        1.24       -4.19     18.69 o 
  11  11   0       67.11       96.22     28.77 o 
  12  11   0       18.61      -26.10     26.10 o 
   0  12   0      702.26      721.63     35.56 o 
   1  12   0       14.69        5.95     11.32 o 
   2  12   0       35.63       24.76     12.06 o 
   3  12   0        2.77       -0.96     22.55 o 
   4  12   0        5.80       -5.46     10.80 o 
   5  12   0       56.64       41.15     12.00 o 
   6  12   0       60.87       56.66     36.09 o 
   7  12   0      114.69      130.37     14.91 o 
   8  12   0        1.12      -11.82     11.82 o 
   9  12   0        9.71        0.57     14.04 o 
  10  12   0       39.19       -4.50     26.17 o 
  11  12   0        5.43      -24.88     24.88 o 
   1  13   0        0.28       -3.56     11.65 o 
   2  13   0       19.34       26.86     12.41 o 
   3  13   0        0.25        6.83     10.90 o 
   4  13   0       17.01        2.34     11.78 o 
   5  13   0       20.81       23.31     12.53 o 
   6  13   0        0.30       -8.90     11.97 o 
   7  13   0       26.67       35.65     13.64 o 
   8  13   0        7.99        2.47     12.99 o 
   9  13   0       14.52      -25.03     25.03 o 
   0  14   0        0.04       10.61     18.92 o 
   1  14   0       11.71       14.35     19.46 o 
   2  14   0        0.07      -14.12     19.15 o 
   3  14   0       66.87       80.97     13.77 o 
   4  14   0       34.88       40.36     13.30 o 
   5  14   0       48.50       50.55     19.08 o 
   6  14   0        2.90        5.40     13.07 o 
   7  14   0       38.88       46.68     14.81 o 
   8  14   0       12.80       -7.88     14.01 o 
   2  15   0       11.31       22.07     13.12 o 
   3  15   0       11.06      -12.95     12.95 o 
   4  15   0        6.05        5.47     13.57 o 
   5  15   0        1.73       -5.88     13.61 o 
   6  15   0       25.37        8.05     14.79 o 
   2  16   0       20.42       18.62     17.40 o 
   3  16   0        5.12       -9.54     18.31 o 
 -15   0   1       56.00       51.51     20.83 o 
 -13   0   1       92.43       96.22     19.69 o 
 -11   0   1        1.25      -12.29     12.29 o 
  -9   0   1      327.72      267.53     20.68 o 
  -7   0   1     1092.03     1555.04     40.44 o 
  -5   0   1     3043.12     2743.28     56.31 o 
  -3   0   1     2033.49     1984.49     40.06 o 
   1   0   1     6418.87     6982.62    113.39 o 
   3   0   1     2417.78     2602.88     49.98 o 
   5   0   1    16692.97    17012.13    293.24 o 
   7   0   1     6553.50     5659.62    109.04 o 
   9   0   1      174.71      177.03     16.48 o 
  11   0   1     2328.90     2481.17     65.39 o 
  13   0   1       12.40       14.96     16.02 o 
  15   0   1      227.38      223.73     27.78 o 
 -16   1   1      156.16      184.37     33.69 o 
 -15   1   1        1.81       -5.01     12.80 o 
 -14   1   1       16.66      -10.15     11.31 o 
 -13   1   1       58.77       37.47     12.14 o 
 -12   1   1       13.78       -9.50      9.50 o 
 -11   1   1        4.04       11.84      9.79 o 
 -10   1   1       76.04       63.69      9.99 o 
  -9   1   1       28.25       24.44      7.69 o 
  -8   1   1       58.35       58.95      8.27 o 
  -7   1   1      357.69      454.10     21.06 o 
  -6   1   1     2102.87     2164.45     50.78 o 
  -5   1   1     1787.23     2244.93     34.12 o 
  -4   1   1     1200.86     1218.46     29.76 o 
  -3   1   1     3887.35     3589.63     47.32 o 
  -2   1   1     6765.30     7246.23     71.82 o 
  -1   1   1     3570.17     4697.31     40.02 o 
   1   1   1    13575.41    14765.79    150.64 o 
   2   1   1     4399.24     5259.42     44.62 o 
   3   1   1     3252.24     4060.17     41.40 o 
   4   1   1      339.80      345.28     11.15 o 
   5   1   1       54.66       72.13      6.08 o 
   6   1   1       59.01       58.15      7.82 o 
   7   1   1     3691.74     3430.93     50.90 o 
   8   1   1       19.87       29.01      7.90 o 
   9   1   1     1211.65     1251.85     27.56 o 
  10   1   1      764.56      846.13     24.74 o 
  11   1   1       70.34       43.19     23.27 o 
  12   1   1      794.27      745.24     41.21 o 
  13   1   1       56.75       50.82     12.76 o 
  14   1   1       82.85       97.04     14.70 o 
  15   1   1      145.76      176.73     28.54 o 
  16   1   1       49.85       84.57     17.15 o 
 -16   2   1        7.98        3.82     14.45 o 
 -15   2   1       62.99       69.05     27.24 o 
 -14   2   1        5.36       17.91     12.24 o 
 -13   2   1      155.83      167.20     25.07 o 
 -12   2   1        2.15       -2.44      9.85 o 
 -11   2   1       11.02       19.07     10.27 o 
 -10   2   1      255.51      302.58     18.08 o 
  -9   2   1      720.76      672.46     20.71 o 
  -8   2   1       29.16       30.24      8.74 o 
  -7   2   1     2671.94     2884.20     44.70 o 
  -6   2   1      169.33       87.83      7.44 o 
  -5   2   1       23.13       14.87      3.45 o 
  -4   2   1     2711.86     2802.92     36.14 o 
  -3   2   1    11254.85    11352.64    112.07 o 
  -2   2   1     2988.63     2595.72     24.33 o 
  -1   2   1     4434.93     4762.70     40.48 o 
   0   2   1     4308.34     5080.69     90.27 o 
   1   2   1     1018.33      925.75     20.07 o 
   2   2   1     5055.16     4699.30     32.80 o 
   3   2   1     2264.22     1907.44     16.54 o 
   4   2   1      952.51     1038.46     10.92 o 
   5   2   1       69.47       98.26      6.64 o 
   6   2   1       63.25       77.21      6.17 o 
   7   2   1       38.96       83.97      8.55 o 
   8   2   1     2899.11     2875.96     46.03 o 
   9   2   1      194.12      201.85     12.29 o 
  10   2   1     1451.93     1544.89     33.18 o 
  11   2   1       29.25       16.41     12.97 o 
  12   2   1      212.34      244.04     16.65 o 
  13   2   1       38.87       30.60     16.33 o 
  14   2   1       58.45       64.11     22.05 o 
  15   2   1       53.40       69.27     15.73 o 
  16   2   1        0.54       -6.11     24.15 o 
 -16   3   1       36.34       41.94     15.72 o 
 -15   3   1        0.02        3.19     13.43 o 
 -14   3   1       20.62       20.26      9.63 o 
 -13   3   1      190.65      213.33     13.19 o 
 -12   3   1        0.07       -2.29      8.61 o 
 -11   3   1       59.26       77.87     10.50 o 
 -10   3   1      487.50      518.44     15.89 o 
  -9   3   1       16.25       23.55      6.14 o 
  -8   3   1      910.23      777.10     13.04 o 
  -7   3   1      817.27      667.32     13.69 o 
  -6   3   1      380.62      479.46      9.33 o 
  -5   3   1     4414.75     4879.46     44.41 o 
  -4   3   1     3366.59     3642.56     29.66 o 
  -3   3   1     3728.66     4135.60     37.25 o 
  -2   3   1     1450.90     1807.92     18.27 o 
  -1   3   1       77.98      127.74      9.84 o 
   0   3   1      262.58      232.04      7.74 o 
   1   3   1     8346.76     8410.51    207.29 o 
   2   3   1     5057.60     5017.06     86.96 o 
   3   3   1     3243.95     2982.73     24.62 o 
   4   3   1     9597.05     8731.94     66.25 o 
   5   3   1      656.55      797.07     10.06 o 
   6   3   1      131.39      163.26      5.94 o 
   7   3   1      891.28      924.44     13.91 o 
   8   3   1      616.07      510.79     11.01 o 
   9   3   1       99.86      121.13      6.81 o 
  10   3   1       29.52       33.84      6.23 o 
  11   3   1        6.73       -0.88      6.90 o 
  12   3   1        9.99       -6.05      7.40 o 
  13   3   1      294.73      235.04     17.82 o 
  14   3   1       32.91       28.04     12.84 o 
  15   3   1      113.55      125.03     17.63 o 
  16   3   1        2.66       -2.74     14.99 o 
 -15   4   1      155.05      216.87     19.94 o 
 -14   4   1        3.23       19.16     12.92 o 
 -13   4   1        0.23       -4.75      8.47 o 
 -12   4   1       73.50       63.90      9.70 o 
 -11   4   1       26.26        9.20     10.60 o 
 -10   4   1        3.00       -2.00      6.69 o 
  -9   4   1        4.82       -1.06      5.68 o 
  -8   4   1       17.35       28.53      5.91 o 
  -7   4   1     2076.44     2187.05     24.45 o 
  -6   4   1     6246.04     6057.77     82.32 o 
  -5   4   1     4527.43     4361.38     40.86 o 
  -4   4   1       28.33       18.42      3.20 o 
  -3   4   1     3054.85     2931.23     28.20 o 
  -2   4   1       35.86       36.76      4.05 o 
  -1   4   1      573.99      585.99     12.08 o 
   0   4   1       89.65      175.99      7.50 o 
   1   4   1      210.17      246.01     14.88 o 
   2   4   1     1553.29     1506.45     23.90 o 
   3   4   1      265.19      185.51      7.47 o 
   4   4   1      315.26      260.27      6.03 o 
   5   4   1     5551.37     5596.14     44.85 o 
   6   4   1     1128.23     1175.80     14.15 o 
   7   4   1      344.62      378.58      8.80 o 
   8   4   1       54.45       63.89      5.42 o 
   9   4   1        1.90       -4.65      4.65 o 
  10   4   1       63.54       71.57      8.47 o 
  11   4   1       75.23       79.47     12.51 o 
  12   4   1      101.04      127.82     20.49 o 
  13   4   1        2.26       -4.30     17.78 o 
  14   4   1        0.00       -6.14     13.28 o 
  15   4   1      192.36      230.79     29.34 o 
 -15   5   1       23.47       39.21     15.68 o 
 -14   5   1       31.96       51.68     14.59 o 
 -13   5   1        2.91       -8.79      8.79 o 
 -12   5   1        2.14        3.75      8.34 o 
 -11   5   1      123.83      127.28     16.91 o 
 -10   5   1        0.61       -1.75      7.05 o 
  -9   5   1       91.76       74.09      8.24 o 
  -8   5   1      383.90      345.24     12.41 o 
  -7   5   1       70.98      100.90      5.89 o 
  -6   5   1      838.88      834.07     13.44 o 
  -5   5   1     1433.89     1263.16     20.81 o 
  -4   5   1     1501.94     1712.47     19.54 o 
  -3   5   1        5.55        1.06      3.60 o 
  -2   5   1     2051.64     1989.00     23.95 o 
  -1   5   1      296.83      289.12     15.80 o 
   0   5   1    12490.43    13427.43    160.23 o 
   1   5   1     1473.08     1460.19     35.33 o 
   2   5   1      691.44      491.77     12.99 o 
   3   5   1      196.50      164.73      7.47 o 
   4   5   1      305.89      216.48      9.88 o 
   5   5   1       32.27       71.24      4.76 o 
   6   5   1     1273.43     1260.73     17.23 o 
   7   5   1     1236.01     1231.97     16.20 o 
   8   5   1      145.78       91.47      5.35 o 
   9   5   1        3.57        2.56      6.22 o 
  10   5   1      337.77      342.72     13.89 o 
  11   5   1      348.28      389.60     15.71 o 
  12   5   1       17.24       15.60     11.07 o 
  13   5   1        3.48        2.40     11.67 o 
  14   5   1        6.14        9.70     13.10 o 
  15   5   1       30.15       38.38     30.94 o 
 -15   6   1       66.06       92.41     17.99 o 
 -14   6   1       62.89       94.94     16.33 o 
 -13   6   1       14.04       34.49     13.68 o 
 -12   6   1       59.48       67.67     10.36 o 
 -11   6   1      107.57      137.73     11.28 o 
 -10   6   1        9.27        1.50      7.40 o 
  -9   6   1      242.38      234.21     12.53 o 
  -8   6   1      128.68      127.30      9.27 o 
  -7   6   1      459.54      511.57     16.37 o 
  -6   6   1      100.61       63.89      5.37 o 
  -5   6   1      192.01      141.88     11.00 o 
  -4   6   1      281.58      273.31     11.82 o 
  -3   6   1       26.80       29.18      4.73 o 
  -2   6   1        1.26       -0.49      4.93 o 
  -1   6   1      616.00      591.30     22.21 o 
   0   6   1     1612.71     1384.41     22.47 o 
   1   6   1      122.83      143.65      7.81 o 
   2   6   1      723.28      748.67     37.05 o 
   3   6   1      248.08      264.11     11.70 o 
   4   6   1     2313.82     2264.28     28.51 o 
   5   6   1        2.03        4.05      4.68 o 
   6   6   1      276.77      245.78      8.72 o 
   7   6   1      841.45      664.20     12.85 o 
   8   6   1       48.11       42.60      5.85 o 
   9   6   1      173.75      182.30      8.75 o 
  10   6   1       63.70       63.19      8.88 o 
  11   6   1       19.12       18.04     18.54 o 
  12   6   1       43.09       35.75     12.65 o 
  13   6   1        8.24        9.35     12.50 o 
  14   6   1      174.09      229.28     19.65 o 
  15   6   1       21.36       35.74     16.13 o 
 -14   7   1       13.67       17.82     33.84 o 
 -13   7   1       13.79       -0.08     13.15 o 
 -12   7   1       47.65       73.97     14.45 o 
 -11   7   1       55.87       76.96     10.44 o 
 -10   7   1        8.86       -4.11      7.74 o 
  -9   7   1      154.42      136.58     10.56 o 
  -8   7   1      228.23      233.93     12.62 o 
  -7   7   1      748.80      665.63     13.82 o 
  -6   7   1       29.15       12.44      5.12 o 
  -5   7   1      331.20      369.22     12.11 o 
  -4   7   1     3302.66     2998.81     36.07 o 
  -3   7   1     2201.52     2083.58     27.18 o 
  -2   7   1     3223.24     3317.46     49.56 o 
  -1   7   1      578.06      576.87     23.43 o 
   0   7   1      100.32       84.98     19.95 o 
   1   7   1       50.41       55.98     10.03 o 
   2   7   1      865.16      874.31     31.29 o 
   3   7   1     2837.37     2837.92     43.79 o 
   4   7   1     2481.36     2377.84     30.26 o 
   5   7   1        0.36       -1.39      4.84 o 
   6   7   1      377.05      365.45     12.22 o 
   7   7   1      188.85      134.63      7.49 o 
   8   7   1      508.74      536.23     14.84 o 
   9   7   1      270.78      293.00     11.30 o 
  10   7   1      298.84      253.63     17.52 o 
  11   7   1       43.09       53.12     12.47 o 
  12   7   1        9.58       -3.84     11.52 o 
  13   7   1       80.71       95.56     15.66 o 
  14   7   1       27.89       -4.04     21.98 o 
 -14   8   1       75.92       41.23     16.76 o 
 -13   8   1        3.49      -13.30     13.30 o 
 -12   8   1       10.12       -4.85     12.66 o 
 -11   8   1       29.95       35.46      9.83 o 
 -10   8   1       52.95       45.52      9.76 o 
  -9   8   1       37.38       21.15      7.45 o 
  -8   8   1       48.17       54.39     11.72 o 
  -7   8   1      770.90      753.90     17.95 o 
  -6   8   1        1.11       16.49      7.15 o 
  -5   8   1      249.40      342.38     18.13 o 
  -4   8   1      872.98      796.68     16.10 o 
  -3   8   1      575.38      582.15     13.53 o 
  -2   8   1       15.04       14.72      7.19 o 
  -1   8   1      252.81      298.55     14.33 o 
   0   8   1       54.32       75.92     12.51 o 
   1   8   1      585.12      661.52     15.31 o 
   2   8   1      513.48      499.27     13.51 o 
   3   8   1       55.83       58.91     13.74 o 
   4   8   1      278.01      300.46     11.12 o 
   5   8   1      180.59      133.51      8.42 o 
   6   8   1      312.95      269.36     28.18 o 
   7   8   1       22.53       -7.68      7.68 o 
   8   8   1      119.89      108.80      9.65 o 
   9   8   1      188.97      200.23      9.80 o 
  10   8   1      602.45      603.41     17.73 o 
  11   8   1      135.00      144.78     30.75 o 
  12   8   1        0.18      -19.69     19.69 o 
  13   8   1       91.16      103.78     26.17 o 
  14   8   1       67.78       45.17     25.33 o 
 -13   9   1       40.18       67.84     17.50 o 
 -12   9   1        6.41        9.56     14.23 o 
 -11   9   1        2.88       -5.06     12.92 o 
 -10   9   1        2.70        0.72      9.14 o 
  -9   9   1      189.58      200.74     20.52 o 
  -8   9   1      213.87      181.73     13.99 o 
  -7   9   1      645.02      740.25     28.87 o 
  -6   9   1      863.65      913.32     19.75 o 
  -5   9   1      150.93      144.74     15.02 o 
  -4   9   1      505.76      469.40     14.17 o 
  -3   9   1        7.24       -1.24      6.06 o 
  -2   9   1        0.01       -7.04      7.34 o 
  -1   9   1     1280.69     1221.72     26.76 o 
   0   9   1      814.04      775.04     31.21 o 
   1   9   1       55.89       32.28     12.67 o 
   2   9   1        8.53       -5.49     11.98 o 
   3   9   1      369.91      379.09     25.87 o 
   4   9   1      657.47      601.09     15.41 o 
   5   9   1      725.01      750.65     17.62 o 
   6   9   1     1918.32     2018.14     30.23 o 
   7   9   1     1064.18     1083.00     21.74 o 
   8   9   1       57.93       35.71      8.72 o 
   9   9   1        0.77       -7.10      8.19 o 
  10   9   1       71.07       94.00     32.74 o 
  11   9   1        0.56      -17.63     20.30 o 
  12   9   1        8.77      -15.18     22.28 o 
  13   9   1        3.59      -23.27     23.27 o 
 -13  10   1       33.74       14.12     27.55 o 
 -12  10   1       40.22       22.43     26.02 o 
 -11  10   1      274.05      369.91     23.15 o 
 -10  10   1        0.00        3.01     12.44 o 
  -9  10   1       34.71       37.78      9.45 o 
  -8  10   1        0.18        0.29      8.33 o 
  -7  10   1      603.60      650.63     21.03 o 
  -6  10   1        0.79        5.06     15.44 o 
  -5  10   1        0.57        4.29     12.32 o 
  -4  10   1       49.63       30.76      8.64 o 
  -3  10   1       69.90       62.92      8.97 o 
  -2  10   1      156.11      165.45     12.92 o 
  -1  10   1       22.96       31.25      9.73 o 
   0  10   1        2.82       10.61     12.29 o 
   1  10   1       12.02       17.25     13.58 o 
   2  10   1      116.68       89.51     17.78 o 
   3  10   1      929.76      846.84     36.93 o 
   4  10   1      234.61      217.25     13.72 o 
   5  10   1        0.12       -1.98      7.54 o 
   6  10   1        1.13        2.15      7.60 o 
   7  10   1      403.24      419.25     15.88 o 
   8  10   1        0.08      -10.32     10.32 o 
   9  10   1        7.14       -7.98     11.13 o 
  10  10   1        4.31        0.17     16.06 o 
  11  10   1       86.97      126.85     14.92 o 
  12  10   1       86.21      117.21     29.91 o 
 -12  11   1       16.60       -8.24     25.56 o 
 -11  11   1        0.04        4.43     25.79 o 
 -10  11   1       28.10       28.77     24.88 o 
  -9  11   1       34.12       18.55     13.67 o 
  -8  11   1       18.98       20.90      9.37 o 
  -7  11   1       31.76       41.97      9.33 o 
  -6  11   1       74.80       80.99     10.00 o 
  -5  11   1        6.38       -1.86      8.66 o 
  -4  11   1     1942.25     2076.43     31.72 o 
  -3  11   1      331.80      362.07     15.08 o 
  -2  11   1        0.06      -14.42     14.42 o 
  -1  11   1      172.58      139.61     17.59 o 
   0  11   1      704.20      646.16     32.51 o 
   1  11   1       26.69       19.31     16.33 o 
   2  11   1       53.85       79.51     19.15 o 
   3  11   1       50.60       38.31     18.24 o 
   4  11   1      405.07      397.27     18.49 o 
   5  11   1       30.33       31.07     11.04 o 
   6  11   1       36.29       33.08     11.39 o 
   7  11   1      135.08      128.51     14.06 o 
   8  11   1        7.60       -1.00     20.79 o 
   9  11   1        0.00       -1.15     12.13 o 
  10  11   1        0.19       -8.45     12.62 o 
  11  11   1        0.02      -23.73     23.73 o 
  12  11   1       17.49      -26.40     26.40 o 
 -11  12   1        0.43      -25.18     25.18 o 
 -10  12   1       68.53       30.75     25.79 o 
  -9  12   1        0.05       -8.32     23.20 o 
  -8  12   1      188.59      250.68     32.85 o 
  -7  12   1       44.68       59.01     10.44 o 
  -6  12   1        6.79        5.82      9.58 o 
  -5  12   1        6.99       16.73     12.86 o 
  -4  12   1       57.67       57.41      9.75 o 
  -3  12   1       16.83        2.44      8.53 o 
  -2  12   1        8.42       -9.39     11.01 o 
  -1  12   1      348.31      338.24     20.31 o 
   0  12   1      207.06      175.81     22.05 o 
   1  12   1      126.19      130.71     20.91 o 
   2  12   1       11.35       10.07     17.09 o 
   3  12   1      187.43      197.79     23.96 o 
   4  12   1        2.67       12.36     10.82 o 
   5  12   1      142.72      158.63     17.74 o 
   6  12   1       63.41       93.40     13.45 o 
   7  12   1       84.36      100.61     16.71 o 
   8  12   1       90.17       88.82     15.12 o 
   9  12   1       16.38       -0.53     13.35 o 
  10  12   1       95.73      111.42     27.93 o 
  11  12   1        1.11      -23.50     23.50 o 
  -9  13   1        0.27      -16.10     25.26 o 
  -8  13   1       30.04       19.15     25.56 o 
  -7  13   1       24.59        8.05     16.14 o 
  -6  13   1        2.42       -5.64     15.99 o 
  -5  13   1        1.85        1.12      9.52 o 
  -4  13   1        6.87       -0.52      9.36 o 
  -3  13   1        8.67        2.08      9.97 o 
  -2  13   1        0.04        9.26      9.16 o 
  -1  13   1      130.59      138.60     15.07 o 
   0  13   1      135.31      119.80     21.37 o 
   1  13   1       18.53       28.23     18.77 o 
   2  13   1       27.46       29.84     19.53 o 
   3  13   1      145.85      115.41     13.73 o 
   4  13   1       18.65       25.55     13.51 o 
   5  13   1        4.16      -14.69     14.69 o 
   6  13   1       11.89      -11.16     12.12 o 
   7  13   1        9.10       17.29     13.53 o 
   8  13   1       27.73       32.77     14.44 o 
   9  13   1        6.77      -14.50     14.50 o 
  -8  14   1        2.25       14.96     26.55 o 
  -7  14   1       40.96       43.07     14.21 o 
  -6  14   1        4.10       -2.72     13.01 o 
  -5  14   1        1.32      -11.78     11.78 o 
  -4  14   1       19.81       12.31     25.10 o 
  -3  14   1        5.57        2.38      9.93 o 
  -2  14   1       47.77       42.91     10.48 o 
  -1  14   1       24.86       29.45     19.61 o 
   0  14   1        2.41      -16.56     16.56 o 
   1  14   1        8.86       10.45     19.69 o 
   2  14   1      119.76      123.39     24.42 o 
   3  14   1       29.66       31.75     24.46 o 
   4  14   1       15.07       33.73     13.11 o 
   5  14   1        7.61        3.69     12.85 o 
   6  14   1       10.27        1.13     13.72 o 
   7  14   1       24.95       23.88     14.63 o 
   8  14   1       17.42       -7.32     14.50 o 
  -6  15   1        0.50      -11.32     13.57 o 
  -5  15   1       75.69       73.10     15.50 o 
  -4  15   1       30.62       14.12     16.56 o 
  -3  15   1       31.32       28.61     16.79 o 
  -2  15   1       16.29       24.72     16.48 o 
   0  15   1        0.07        9.84     20.30 o 
   1  15   1       20.56       -9.16     20.76 o 
   2  15   1        0.25       -1.45     21.59 o 
   3  15   1        0.99      -10.90     16.41 o 
   4  15   1       22.50       33.01     17.28 o 
   5  15   1       28.42       34.80     14.73 o 
   6  15   1        0.80       -9.01     14.31 o 
  -3  16   1        0.02       12.21     17.70 o 
  -2  16   1        1.73      -12.59     17.86 o 
  -1  16   1       24.90       58.68     18.77 o 
   2  16   1       58.06      101.81     16.09 o 
   3  16   1        3.31       -3.15     14.38 o 
 -16   0   2       73.30       53.95     22.51 o 
 -14   0   2       55.84       41.05     18.92 o 
 -12   0   2       36.02       -2.21     13.89 o 
 -10   0   2       65.35       51.35     13.51 o 
  -8   0   2     6611.58     6546.76    126.06 o 
  -6   0   2       47.39       19.53      7.71 o 
  -4   0   2    22588.29    22183.16    377.72 o 
  -2   0   2     7980.28     9160.31    157.95 o 
   0   0   2    12207.18    16273.18    280.88 o 
   2   0   2       14.42       56.28      3.28 o 
   4   0   2      100.74      212.67     13.58 o 
   6   0   2      187.47      198.47     16.10 o 
   8   0   2      135.50       95.00     12.51 o 
  10   0   2     2820.40     2928.40     70.89 o 
  12   0   2      633.14      530.17     31.13 o 
  14   0   2       87.59       68.45     19.84 o 
  16   0   2       30.88       24.88     22.13 o 
 -16   1   2       21.59       22.48     15.17 o 
 -15   1   2       24.46       38.44     14.22 o 
 -14   1   2       86.88       83.90     14.32 o 
 -13   1   2        9.59        1.58     10.74 o 
 -12   1   2       25.60       32.73     21.59 o 
 -11   1   2     1583.64     1598.38     71.38 o 
 -10   1   2       74.51      107.34     11.12 o 
  -9   1   2       98.35      122.41     10.25 o 
  -8   1   2     3801.34     3683.05     55.54 o 
  -7   1   2      296.16      298.33     24.95 o 
  -6   1   2       22.44       18.44      5.27 o 
  -5   1   2     5528.69     5151.13     68.47 o 
  -4   1   2      880.08      825.07     16.38 o 
  -3   1   2     2645.26     2899.11     39.83 o 
  -2   1   2      806.46     1010.91     16.02 o 
  -1   1   2     6926.58     7014.33     52.73 o 
   0   1   2      191.75      129.40      4.09 o 
   1   1   2        3.73       -0.65      2.13 o 
   2   1   2     2193.90     2303.72     20.92 o 
   3   1   2     7201.96     9045.25     87.99 o 
   4   1   2      180.17      147.82      8.46 o 
   5   1   2      261.54      462.55      9.97 o 
   6   1   2        4.68       10.33      5.36 o 
   7   1   2     4435.98     4505.08     63.66 o 
   8   1   2       86.05       89.48      8.92 o 
   9   1   2      155.97      101.35     10.15 o 
  10   1   2     4180.34     4245.60     65.82 o 
  11   1   2       50.89       56.35     11.23 o 
  12   1   2       72.03       62.17     12.16 o 
  13   1   2      140.28      162.59     15.74 o 
  14   1   2        0.14      -11.19     11.19 o 
  15   1   2        1.78        6.88     30.03 o 
  16   1   2        3.39      -13.88     13.88 o 
 -16   2   2        1.50      -13.80     13.80 o 
 -15   2   2      100.96      141.55     18.85 o 
 -14   2   2       67.91       47.73     13.52 o 
 -13   2   2      176.88      171.57     15.85 o 
 -12   2   2      147.19      137.96     14.32 o 
 -11   2   2      490.91      501.58     21.28 o 
 -10   2   2       35.09       34.26      9.25 o 
  -9   2   2      750.73      727.47     21.00 o 
  -8   2   2      481.04      391.01     18.39 o 
  -7   2   2      687.22      758.78     41.85 o 
  -6   2   2      709.82      945.41     20.46 o 
  -5   2   2     4989.61     5198.04     55.87 o 
  -4   2   2     2302.41     2401.24     28.34 o 
  -3   2   2     3014.39     3711.79     39.96 o 
  -2   2   2       93.54       71.53      6.52 o 
  -1   2   2     3890.02     3611.87     28.61 o 
   0   2   2     2297.83     2231.04     43.42 o 
   1   2   2     2364.65     1779.81     24.84 o 
   2   2   2     7857.38     9161.79     68.98 o 
   3   2   2    17660.38    18743.94    137.41 o 
   4   2   2    20344.56    21653.13    158.69 o 
   5   2   2      125.28       89.57      4.43 o 
   6   2   2       28.39       26.70      3.98 o 
   7   2   2      191.55      169.57      8.47 o 
   8   2   2       50.68       65.73      6.38 o 
   9   2   2      286.23      270.27     11.66 o 
  10   2   2      215.75      246.79     15.00 o 
  11   2   2        8.69       -6.97      6.97 o 
  12   2   2        0.19        0.12     10.03 o 
  13   2   2      390.92      406.67     21.59 o 
  14   2   2        0.14        4.57     11.83 o 
  15   2   2       42.22       35.68     14.55 o 
  16   2   2        2.32       -1.45     14.27 o 
 -16   3   2       31.54       52.60     17.02 o 
 -15   3   2       38.92       19.65     15.38 o 
 -14   3   2       61.16       43.83     10.41 o 
 -13   3   2      154.83      178.19     12.55 o 
 -12   3   2      105.72      130.19     13.61 o 
 -11   3   2     2487.77     2463.62     37.01 o 
 -10   3   2       61.84       52.20      7.96 o 
  -9   3   2       76.22       56.09      7.13 o 
  -8   3   2     1131.81      961.14     18.44 o 
  -7   3   2       22.10       44.70      5.93 o 
  -6   3   2     5221.43     5487.97     84.23 o 
  -5   3   2       28.79       45.43      4.73 o 
  -4   3   2        5.81       13.97      3.54 o 
  -3   3   2      617.44      552.22     10.66 o 
  -2   3   2      374.99      345.69      9.82 o 
  -1   3   2    22264.16    23638.55    366.96 o 
   0   3   2      927.30      798.01     18.77 o 
   1   3   2      139.05       77.49      5.17 o 
   2   3   2     6257.73     6525.72    199.95 o 
   3   3   2       40.63       32.57      2.86 o 
   4   3   2        2.25       22.48      2.73 o 
   5   3   2     5175.64     4992.63     40.12 o 
   6   3   2     3516.01     3710.54     31.72 o 
   7   3   2     1640.76     1407.44     15.67 o 
   8   3   2       64.87       62.41      5.24 o 
   9   3   2      731.79      639.15     18.29 o 
  10   3   2      888.63      909.77     16.54 o 
  11   3   2      211.50      187.62     17.50 o 
  12   3   2       69.26       73.27     12.54 o 
  13   3   2       60.37       52.12     12.63 o 
  14   3   2        1.99        1.69     11.70 o 
  15   3   2        4.40        7.86     13.93 o 
 -15   4   2        3.57        0.10     17.05 o 
 -14   4   2        6.25       14.86      9.74 o 
 -13   4   2        0.25       -6.16      8.44 o 
 -12   4   2      160.91      129.45     14.63 o 
 -11   4   2       40.92       25.72      8.59 o 
 -10   4   2      491.49      514.89     15.96 o 
  -9   4   2       19.77       13.50      6.30 o 
  -8   4   2      779.12      722.57     16.37 o 
  -7   4   2      170.23      138.77      7.92 o 
  -6   4   2     6705.40     6367.46     69.13 o 
  -5   4   2     1321.38     1494.37     22.57 o 
  -4   4   2     1500.16     1272.74     18.79 o 
  -3   4   2      324.54      313.39     14.86 o 
  -2   4   2     1444.44     1600.42     23.23 o 
  -1   4   2      389.52      477.24     20.68 o 
   0   4   2    13738.42    15560.49    188.87 o 
   1   4   2     7904.07     8215.35    102.48 o 
   2   4   2      245.86      206.22     13.39 o 
   3   4   2       34.80       71.28      8.39 o 
   4   4   2      330.62      379.64      6.94 o 
   5   4   2     1742.56     1788.29     17.70 o 
   6   4   2      433.03      554.72      9.30 o 
   7   4   2      890.82      991.49     15.30 o 
   8   4   2      346.56      319.21      8.33 o 
   9   4   2       10.60       -1.98      4.81 o 
  10   4   2      934.68      907.37     16.56 o 
  11   4   2       85.49       92.18     13.93 o 
  12   4   2      256.86      241.37     16.66 o 
  13   4   2        4.92      -10.45     10.45 o 
  14   4   2       10.29      -10.05     12.02 o 
  15   4   2       35.52       41.10     17.28 o 
 -15   5   2       48.41       59.14     20.18 o 
 -14   5   2        2.92        6.16     13.08 o 
 -13   5   2      122.62      138.52     12.24 o 
 -12   5   2       51.06       49.30      9.81 o 
 -11   5   2      170.14      199.47     12.22 o 
 -10   5   2      172.10      215.61     11.81 o 
  -9   5   2        8.87        1.75      6.52 o 
  -8   5   2      407.47      390.65     13.37 o 
  -7   5   2       83.28       66.41      6.88 o 
  -6   5   2      254.69      206.37      9.75 o 
  -5   5   2      337.71      283.20     10.54 o 
  -4   5   2       82.64       68.02      4.54 o 
  -3   5   2      126.95      123.62      5.42 o 
  -2   5   2      342.00      413.17     19.11 o 
  -1   5   2     2282.97     2291.63     33.08 o 
   0   5   2     5459.02     5497.04     57.08 o 
   1   5   2     1050.76     1014.81     18.91 o 
   2   5   2     3629.75     3678.65     50.43 o 
   3   5   2     1315.67     1337.21     23.46 o 
   4   5   2       94.68      164.12      7.56 o 
   5   5   2     2766.05     3080.96     27.40 o 
   6   5   2      198.49      190.89      8.06 o 
   7   5   2        0.47        9.16      3.77 o 
   8   5   2      513.27      474.57      9.95 o 
   9   5   2        2.35       -4.57      4.57 o 
  10   5   2      337.10      365.16     14.12 o 
  11   5   2      238.97      198.85     15.38 o 
  12   5   2       25.56       28.23     21.21 o 
  13   5   2       10.54       17.01     11.84 o 
  14   5   2      158.06      153.91     17.82 o 
  15   5   2       19.52       35.33     23.65 o 
 -15   6   2        0.00      -16.29     16.29 o 
 -14   6   2       40.90       50.54     15.62 o 
 -13   6   2       56.28       41.25     10.66 o 
 -12   6   2       17.93       21.40     13.75 o 
 -11   6   2        8.31       10.82      8.52 o 
 -10   6   2       20.72       16.46      8.02 o 
  -9   6   2     1238.82     1322.41     24.97 o 
  -8   6   2       78.00       58.42     10.78 o 
  -7   6   2      562.69      531.56     21.12 o 
  -6   6   2      215.41      216.43     18.75 o 
  -5   6   2      909.19      828.73     13.34 o 
  -4   6   2       72.32       40.63      5.66 o 
  -3   6   2     2526.80     2540.04     30.45 o 
  -2   6   2      304.19      348.64     11.36 o 
  -1   6   2      385.00      308.95     11.47 o 
   0   6   2      390.40      455.32     10.47 o 
   1   6   2        5.35       11.62      4.19 o 
   2   6   2       16.70       -0.79      5.18 o 
   3   6   2     1214.10     1325.59     24.51 o 
   4   6   2     2933.60     2772.79     33.03 o 
   5   6   2       41.78       38.72      5.46 o 
   6   6   2      114.37      132.83      6.32 o 
   7   6   2       26.51       18.98      4.28 o 
   8   6   2       99.04       93.73      5.93 o 
   9   6   2     1430.75     1451.31     21.11 o 
  10   6   2      173.11      205.10     11.27 o 
  11   6   2      212.82      210.97     25.26 o 
  12   6   2      109.96      111.82     14.23 o 
  13   6   2       16.10       26.19     13.05 o 
  14   6   2        1.44      -20.22     20.22 o 
  15   6   2       70.72       51.05     24.57 o 
 -14   7   2        3.34       -1.36     28.81 o 
 -13   7   2        0.64       -6.33     12.94 o 
 -12   7   2       41.75       33.25     10.25 o 
 -11   7   2      163.44      159.66     20.42 o 
 -10   7   2      191.00      236.18     13.02 o 
  -9   7   2       59.42       54.87      9.21 o 
  -8   7   2       21.61        3.73      7.46 o 
  -7   7   2     1297.86     1299.24     29.56 o 
  -6   7   2       27.18       29.43      6.10 o 
  -5   7   2       83.02       77.00      6.55 o 
  -4   7   2       46.15       33.24      5.39 o 
  -3   7   2      532.00      521.12     18.21 o 
  -2   7   2       83.05      103.24      8.93 o 
  -1   7   2     4972.55     5323.85     69.96 o 
   0   7   2      127.23      190.84     10.40 o 
   1   7   2      352.17      267.78      9.24 o 
   2   7   2     4198.24     4052.18     57.71 o 
   3   7   2      107.73      118.17      8.55 o 
   4   7   2       47.05       80.21      6.23 o 
   5   7   2      668.90      605.76     13.88 o 
   6   7   2        3.22        7.56      5.93 o 
   7   7   2      140.15      173.19     18.06 o 
   8   7   2      213.84      215.84      9.41 o 
   9   7   2       66.35       41.97      8.85 o 
  10   7   2      122.41      164.87     12.60 o 
  11   7   2      494.42      533.75     23.19 o 
  12   7   2       34.09       16.86     19.92 o 
  13   7   2       12.39       12.29     21.06 o 
  14   7   2        7.52       17.32     22.59 o 
 -14   8   2       24.72       41.42     16.64 o 
 -13   8   2        2.95      -13.16     13.16 o 
 -12   8   2       74.46      109.12     19.08 o 
 -11   8   2       11.26       -2.20      9.00 o 
 -10   8   2      183.30      203.72     17.90 o 
  -9   8   2       45.16       35.89      9.11 o 
  -8   8   2      403.50      414.80     17.91 o 
  -7   8   2      591.98      652.11     14.50 o 
  -6   8   2     2031.79     2021.94     29.29 o 
  -5   8   2       55.03       47.93      6.78 o 
  -4   8   2        9.93       -1.30      5.29 o 
  -3   8   2       99.35       75.56      6.64 o 
  -2   8   2       22.93       15.84      6.55 o 
  -1   8   2      848.10      772.22     29.61 o 
   0   8   2     2397.83     2219.24     34.55 o 
   1   8   2       18.06       24.87      5.28 o 
   2   8   2      190.09      201.96      9.02 o 
   3   8   2     1825.00     1915.82     34.35 o 
   4   8   2      266.04      299.93     11.59 o 
   5   8   2      562.97      553.23     14.50 o 
   6   8   2      137.41      106.25      8.67 o 
   7   8   2       90.98       71.64     14.06 o 
   8   8   2      153.56      163.76     10.54 o 
   9   8   2       75.02       78.56      9.46 o 
  10   8   2       22.90       22.88     11.32 o 
  11   8   2       34.12       65.78     22.28 o 
  12   8   2       77.56       85.00     24.49 o 
  13   8   2       30.99       12.44     22.59 o 
  14   8   2       26.14       -3.13     23.50 o 
 -13   9   2       81.50      121.06     18.85 o 
 -12   9   2       52.43       48.16     19.80 o 
 -11   9   2       31.52       17.82     10.19 o 
 -10   9   2       22.03       12.63      9.30 o 
  -9   9   2       41.96       34.72     10.54 o 
  -8   9   2       82.15      103.69     13.76 o 
  -7   9   2       90.36       80.16      9.21 o 
  -6   9   2      173.83      208.17     11.76 o 
  -5   9   2      106.15       98.01     15.60 o 
  -4   9   2      248.48      231.46     10.99 o 
  -3   9   2       15.81        8.94      6.92 o 
  -2   9   2        4.33        9.04     11.52 o 
  -1   9   2      424.01      467.37     25.49 o 
   0   9   2       57.27       89.42     11.48 o 
   1   9   2      135.57      145.26     10.92 o 
   2   9   2        6.49       11.51      7.75 o 
   3   9   2      853.28      815.17     22.15 o 
   4   9   2      295.63      318.03     20.95 o 
   5   9   2     1572.34     1569.42     25.40 o 
   6   9   2      558.14      611.86     17.08 o 
   7   9   2       39.90       21.25      8.00 o 
   8   9   2       35.64       23.13     10.95 o 
   9   9   2        0.09      -10.70     10.70 o 
  10   9   2      153.18      151.95     18.77 o 
  11   9   2        0.88       -7.76     11.27 o 
  12   9   2        0.01      -10.99     21.44 o 
  13   9   2       40.96       43.04     26.10 o 
 -13  10   2        0.11        9.88     16.21 o 
 -12  10   2        0.13      -11.85     15.99 o 
 -11  10   2        1.34        1.38     14.18 o 
 -10  10   2        5.52      -12.72     12.72 o 
  -9  10   2       62.65       76.40     14.64 o 
  -8  10   2       61.09       57.24     13.38 o 
  -7  10   2       89.84      102.09     10.03 o 
  -6  10   2        0.16       -7.58      7.58 o 
  -5  10   2      446.21      421.70     15.38 o 
  -4  10   2     1028.51     1017.49     20.66 o 
  -3  10   2      228.32      234.58     11.17 o 
  -2  10   2      308.99      276.19     37.54 o 
  -1  10   2      144.37      156.89     18.24 o 
   0  10   2      119.24      113.92     17.32 o 
   1  10   2       94.24      106.25     11.14 o 
   2  10   2      197.58      194.93     13.42 o 
   3  10   2      750.36      818.76     24.27 o 
   4  10   2        3.87       -7.40      7.40 o 
   5  10   2      137.78      144.12     16.83 o 
   6  10   2      488.38      475.76     20.13 o 
   7  10   2       95.32       79.18     12.13 o 
   8  10   2      138.67      164.47     14.82 o 
   9  10   2       11.73       -0.37     11.53 o 
  10  10   2        0.05      -11.61     11.61 o 
  11  10   2       36.07       33.40     17.70 o 
  12  10   2       34.65       54.10     27.93 o 
 -12  11   2        3.16       -4.73     26.02 o 
 -11  11   2      106.59      139.83     19.04 o 
 -10  11   2        0.24      -13.64     13.64 o 
  -9  11   2        0.66        2.56     13.16 o 
  -8  11   2        2.79      -14.50     14.50 o 
  -7  11   2        0.82       12.83      8.59 o 
  -6  11   2       55.94       55.18      9.39 o 
  -5  11   2      202.22      188.33     13.73 o 
  -4  11   2      198.97      251.57     13.42 o 
  -3  11   2        7.71       11.05      8.37 o 
  -2  11   2        5.45       -8.74      8.74 o 
  -1  11   2      195.20      247.69     22.59 o 
   0  11   2       40.08       39.60     16.63 o 
   1  11   2       75.05       93.09     19.38 o 
   2  11   2      470.94      444.29     21.86 o 
   3  11   2      275.09      261.96     25.10 o 
   4  11   2      171.42      156.48     13.17 o 
   5  11   2      191.85      179.22     14.77 o 
   6  11   2      164.30      169.74     14.49 o 
   7  11   2       15.88       23.22     23.69 o 
   8  11   2       25.91       20.68     12.59 o 
   9  11   2        0.05      -11.59     11.59 o 
  10  11   2        0.01       -3.76     12.29 o 
  11  11   2        2.55      -24.88     24.88 o 
 -11  12   2       30.63        1.68     26.02 o 
 -10  12   2       10.37        3.66     24.65 o 
  -9  12   2        1.62       -5.51     15.41 o 
  -8  12   2        5.36       -4.09     19.46 o 
  -7  12   2       27.26       30.20      9.77 o 
  -6  12   2       68.33       73.85     12.58 o 
  -5  12   2        0.02       -5.07      8.84 o 
  -4  12   2      117.14      124.06     12.59 o 
  -3  12   2       29.07       11.98      9.17 o 
  -2  12   2        1.08       -9.60      9.60 o 
  -1  12   2      430.83      548.03     33.57 o 
   0  12   2      237.56      266.16     24.49 o 
   1  12   2       29.93       13.43     17.17 o 
   2  12   2        1.73       -8.70     16.94 o 
   3  12   2       76.39       81.04     20.60 o 
   4  12   2      209.84      193.96     21.29 o 
   5  12   2        0.36        5.12     11.56 o 
   6  12   2       65.73       75.19     13.34 o 
   7  12   2       28.84       26.09     17.44 o 
   8  12   2        2.07       -1.52     30.10 o 
   9  12   2       24.49        9.92     14.06 o 
  10  12   2       48.06       72.03     15.57 o 
  11  12   2       47.72       78.52     18.62 o 
  -9  13   2        5.23      -24.11     24.11 o 
  -8  13   2      112.92       84.78     28.08 o 
  -7  13   2        9.56       32.52     18.62 o 
  -6  13   2        0.00        2.57     10.05 o 
  -5  13   2      104.15      110.42     11.68 o 
  -4  13   2       54.40       48.73     10.27 o 
  -3  13   2        6.64        5.86      9.74 o 
  -2  13   2       10.39       11.81     10.74 o 
  -1  13   2      129.51      106.68     20.98 o 
   0  13   2        0.68       32.20     18.54 o 
   1  13   2        1.16       -2.59     17.47 o 
   2  13   2       45.50       24.57     20.30 o 
   3  13   2        0.12      -11.06     19.23 o 
   4  13   2       15.49       22.16     16.75 o 
   5  13   2        0.65       -6.92     11.61 o 
   6  13   2       30.79        0.20     12.25 o 
   7  13   2        5.14       -3.33     12.92 o 
   8  13   2       11.85        0.02     13.84 o 
   9  13   2       67.58       70.77     16.03 o 
  -8  14   2        5.66      -25.33     25.33 o 
  -7  14   2        2.00      -20.60     24.04 o 
  -6  14   2        0.33      -22.51     22.51 o 
  -5  14   2       20.51        3.52     10.85 o 
  -4  14   2        3.71       -1.73     11.02 o 
  -3  14   2       14.66       13.57     17.93 o 
  -2  14   2        0.64       12.34     11.84 o 
  -1  14   2        8.30       28.27     13.81 o 
   0  14   2        3.85       28.54     19.38 o 
   1  14   2        8.26       -1.98     19.99 o 
   2  14   2        4.27       26.40     20.60 o 
   3  14   2       64.50       84.78     23.88 o 
   4  14   2       68.68       81.52     14.29 o 
   5  14   2        1.34        7.27     12.96 o 
   6  14   2        3.90       -6.94     12.81 o 
   7  14   2       38.51       29.95     14.71 o 
   8  14   2        9.14        8.28     19.19 o 
  -4  15   2        1.71      -10.15     15.87 o 
  -3  15   2       26.60       55.91     13.82 o 
  -2  15   2       23.38       27.90     17.02 o 
  -1  15   2        2.14      -13.41     17.59 o 
   0  15   2       22.78        4.58     20.37 o 
   1  15   2       25.37       43.04     22.36 o 
   2  15   2        0.57        6.41     21.37 o 
   3  15   2       13.15       19.37     13.36 o 
   4  15   2        1.21      -15.17     19.65 o 
   5  15   2        2.09       -8.32     13.85 o 
   6  15   2        3.47        3.33     14.84 o 
  -2  16   2        8.82       16.41     17.63 o 
  -1  16   2        0.06      -12.13     16.79 o 
   0  16   2        2.18      -17.44     17.44 o 
   1  16   2       52.91       38.00     25.10 o 
   2  16   2        0.35       41.21     25.56 o 
   3  16   2        2.94       55.17     18.77 o 
 -15   0   3        4.90       10.00     17.93 o 
 -13   0   3        3.09       -9.16     14.12 o 
 -11   0   3      485.91      380.00     27.32 o 
  -9   0   3        6.68       -0.38      9.54 o 
  -7   0   3      599.25      616.93     24.04 o 
  -5   0   3     9331.80     9363.14    167.11 o 
  -3   0   3     1803.71     2511.84     49.75 o 
  -1   0   3     2366.24     2582.12     46.24 o 
   1   0   3    12491.86    14420.81    175.54 o 
   3   0   3     2418.35     2412.19     31.29 o 
   5   0   3       96.77       45.86      8.16 o 
   7   0   3       11.27       -4.73      8.01 o 
   9   0   3     2457.87     2495.59     60.59 o 
  11   0   3      166.34      234.34     21.21 o 
  13   0   3      358.98      480.58     32.43 o 
  15   0   3      234.10      277.75     29.61 o 
 -16   1   3        9.28      -10.14     13.71 o 
 -15   1   3       24.08       15.70     13.37 o 
 -14   1   3       29.12       14.32     11.97 o 
 -13   1   3      285.00      343.24     20.37 o 
 -12   1   3      363.01      330.49     19.34 o 
 -11   1   3      591.95      631.16     28.61 o 
 -10   1   3      195.53      182.30     12.67 o 
  -9   1   3      232.26      232.86     15.07 o 
  -8   1   3      367.11      322.11     14.56 o 
  -7   1   3        0.07       -1.87      5.37 o 
  -6   1   3     1208.68     1242.06     23.90 o 
  -5   1   3     2865.03     2463.14     37.12 o 
  -4   1   3     6575.16     6855.12     87.46 o 
  -3   1   3     5840.22     6302.64     79.64 o 
  -2   1   3      767.87      797.19     10.02 o 
  -1   1   3    39417.09    42806.55    291.86 o 
   0   1   3      714.51      507.82     19.38 o 
   1   1   3      197.46      322.39     12.97 o 
   2   1   3    24180.69    26183.48    251.86 o 
   3   1   3        3.45        2.15      2.90 o 
   4   1   3     4865.22     5471.10     55.51 o 
   5   1   3      411.65      594.89     11.23 o 
   6   1   3      298.12      276.61     13.79 o 
   7   1   3     4648.33     4891.15     68.22 o 
   8   1   3      776.76      719.79     19.87 o 
   9   1   3      114.49      110.57     10.57 o 
  10   1   3     1069.93     1127.69     28.46 o 
  11   1   3      312.41      370.48     18.86 o 
  12   1   3      594.80      602.99     32.20 o 
  13   1   3       28.04       16.38     11.48 o 
  14   1   3        5.94      -11.19     11.67 o 
  15   1   3      107.15      103.52     16.88 o 
  16   1   3       10.99       -4.35     14.57 o 
 -16   2   3        4.00        0.49     14.62 o 
 -15   2   3        9.28       14.07     13.56 o 
 -14   2   3        0.14        1.76      9.00 o 
 -13   2   3      438.68      467.79     22.36 o 
 -12   2   3      133.80      155.88     14.76 o 
 -11   2   3      151.73      112.29     23.69 o 
 -10   2   3      252.56      215.88     14.37 o 
  -9   2   3       21.26       14.93      8.32 o 
  -8   2   3     1111.57      950.84     22.95 o 
  -7   2   3      163.42      189.57     11.90 o 
  -6   2   3     1004.34     1011.72     39.18 o 
  -5   2   3      407.32      368.58     12.12 o 
  -4   2   3     1578.21     1544.66     20.51 o 
  -3   2   3     1419.87     1438.17     60.40 o 
  -2   2   3    14575.41    15069.41    145.19 o 
  -1   2   3     6041.28     5973.15     46.07 o 
   0   2   3    20444.52    22463.51    388.55 o 
   1   2   3      473.56      530.86     17.78 o 
   2   2   3     2674.89     3125.62     32.87 o 
   3   2   3      724.64      792.65      8.55 o 
   4   2   3     3130.15     3694.12     29.98 o 
   5   2   3     7973.51     8659.34     74.31 o 
   6   2   3     6214.59     6469.18     64.24 o 
   7   2   3      280.73      329.22      9.90 o 
   8   2   3        0.22        3.72      5.14 o 
   9   2   3      216.99      175.75      9.47 o 
  10   2   3     1531.06     1465.98     25.26 o 
  11   2   3        0.08       -6.96      6.96 o 
  12   2   3      456.69      457.88     22.05 o 
  13   2   3        0.01       -7.06     10.53 o 
  14   2   3      275.12      298.45     25.41 o 
  15   2   3       52.53       73.53     16.03 o 
 -16   3   3       48.58       72.15     17.44 o 
 -15   3   3       56.93       47.81     14.69 o 
 -14   3   3       82.54      112.46     20.56 o 
 -13   3   3        0.37       14.38      9.03 o 
 -12   3   3       25.78       18.43      8.70 o 
 -11   3   3        2.80       22.12      8.25 o 
 -10   3   3      176.94      237.36     18.00 o 
  -9   3   3       74.94       74.45      7.67 o 
  -8   3   3        5.18        1.59      5.43 o 
  -7   3   3       88.29       76.07      6.59 o 
  -6   3   3     1091.58      985.96     17.32 o 
  -5   3   3      432.03      328.17      9.85 o 
  -4   3   3      151.19      148.95      7.14 o 
  -3   3   3      814.33      842.00     16.67 o 
  -2   3   3     2057.91     1784.76     21.84 o 
  -1   3   3    16359.62    17113.23    126.57 o 
   0   3   3     3854.53     4668.59     46.81 o 
   1   3   3     1473.95     1885.52     40.98 o 
   2   3   3      802.04      766.59     12.43 o 
   3   3   3     4878.21     5198.73     45.97 o 
   4   3   3    11595.51    12903.23     96.19 o 
   5   3   3     5094.11     5742.33     45.59 o 
   6   3   3       87.08      160.14      5.74 o 
   7   3   3      662.63      714.02     10.99 o 
   8   3   3       17.73       15.43      3.93 o 
   9   3   3      151.15      162.75      8.88 o 
  10   3   3     1227.20     1302.55     22.21 o 
  11   3   3       35.73       30.88      8.08 o 
  12   3   3       62.61       30.69     11.23 o 
  13   3   3        2.15      -10.47     10.47 o 
  14   3   3      102.16      119.51     15.68 o 
  15   3   3       80.71       96.34     16.68 o 
 -15   4   3       38.39       41.59     15.68 o 
 -14   4   3       20.85       13.61     10.62 o 
 -13   4   3       39.63       14.49      9.43 o 
 -12   4   3       74.11       71.19     10.07 o 
 -11   4   3       78.84       86.98      9.95 o 
 -10   4   3       28.15       46.49      8.31 o 
  -9   4   3       11.32        4.35      6.32 o 
  -8   4   3        1.08        2.29      5.45 o 
  -7   4   3     2082.23     1991.46     28.57 o 
  -6   4   3      241.91      279.49     10.77 o 
  -5   4   3      155.00      189.43      8.79 o 
  -4   4   3      144.62      144.27      7.33 o 
  -3   4   3     4251.33     4247.81     44.26 o 
  -2   4   3       12.62       10.04      4.24 o 
  -1   4   3     9139.70     9467.42    141.32 o 
   0   4   3     3286.10     2716.15     37.64 o 
   1   4   3      191.25      189.50     13.70 o 
   2   4   3     3293.99     3397.87     45.86 o 
   3   4   3     4953.34     5635.96     69.67 o 
   4   4   3      155.88      144.98      8.93 o 
   5   4   3     1601.02     1757.71     17.46 o 
   6   4   3     1402.31     1246.59     14.31 o 
   7   4   3        6.73        9.95      3.55 o 
   8   4   3      705.89      702.10     11.52 o 
   9   4   3      811.39      774.57     12.65 o 
  10   4   3      243.69      246.71     12.47 o 
  11   4   3       62.72       34.36     10.85 o 
  12   4   3      155.02      204.68     15.88 o 
  13   4   3       11.14        5.06     11.33 o 
  14   4   3       50.36       39.48     13.66 o 
  15   4   3      252.47      320.71     33.42 o 
 -15   5   3        0.24      -12.19     14.36 o 
 -14   5   3        5.50       -0.19      9.92 o 
 -13   5   3       22.29       25.53     10.11 o 
 -12   5   3       37.91       20.28      9.28 o 
 -11   5   3      377.74      378.04     15.57 o 
 -10   5   3      300.63      320.85     14.40 o 
  -9   5   3      351.21      393.20     14.57 o 
  -8   5   3       19.55       18.47      6.59 o 
  -7   5   3       45.80       30.85      6.14 o 
  -6   5   3       13.32       19.88      5.47 o 
  -5   5   3      331.71      255.93     18.56 o 
  -4   5   3      115.00      113.14      9.96 o 
  -3   5   3      283.25      288.36     13.89 o 
  -2   5   3      423.91      597.17     21.67 o 
  -1   5   3     3074.89     3432.09     65.47 o 
   0   5   3       72.50       76.51      9.35 o 
   1   5   3     2280.13     2153.84     32.20 o 
   2   5   3      129.56       71.98      5.49 o 
   3   5   3      697.01      562.42     13.86 o 
   4   5   3     1235.26     1099.37     14.49 o 
   5   5   3      950.79     1032.72     17.06 o 
   6   5   3      177.89      184.18      7.04 o 
   7   5   3     1794.42     1573.49     17.65 o 
   8   5   3      126.93      159.60      6.46 o 
   9   5   3      290.12      340.49     11.01 o 
  10   5   3      340.40      395.54     14.50 o 
  11   5   3       29.79       34.71     11.20 o 
  12   5   3        4.29       19.59     11.30 o 
  13   5   3        8.76      -10.99     10.99 o 
  14   5   3        2.29      -19.23     19.23 o 
  15   5   3        6.06      -12.36     21.29 o 
 -15   6   3        6.79        9.17     15.46 o 
 -14   6   3       71.63       86.88     24.11 o 
 -13   6   3        4.81       -6.94      9.56 o 
 -12   6   3      188.50      212.57     13.68 o 
 -11   6   3       17.23        8.84      8.54 o 
 -10   6   3       24.44       20.46      8.28 o 
  -9   6   3      125.66      131.07     10.37 o 
  -8   6   3        0.07       -6.50      6.50 o 
  -7   6   3      118.78       75.50      7.81 o 
  -6   6   3      696.86      737.47     16.24 o 
  -5   6   3       16.40       -1.95      5.02 o 
  -4   6   3     6216.69     6004.76     66.06 o 
  -3   6   3      241.26      320.87     18.54 o 
  -2   6   3     1217.68      905.33     17.43 o 
  -1   6   3     1647.43     1292.21     24.32 o 
   0   6   3     5254.60     5555.72     58.86 o 
   1   6   3     1401.09     1346.20     24.19 o 
   2   6   3      209.14      182.29      9.84 o 
   3   6   3      955.93      781.07     25.83 o 
   4   6   3      128.07      112.00     10.99 o 
   5   6   3     1329.00     1449.55     21.27 o 
   6   6   3      880.36      878.09     14.20 o 
   7   6   3       10.40       17.54      4.29 o 
   8   6   3       66.01       50.46      5.41 o 
   9   6   3       21.35       15.73      6.42 o 
  10   6   3      115.43      129.21     10.05 o 
  11   6   3       45.12       72.64     12.47 o 
  12   6   3      134.80      165.28     24.72 o 
  13   6   3        4.34        4.96     19.61 o 
  14   6   3      361.58      349.48     34.34 o 
 -14   7   3        5.65      -14.43     14.43 o 
 -13   7   3       35.30       17.94     13.58 o 
 -12   7   3       50.56       71.46     20.13 o 
 -11   7   3      209.80      226.20     13.71 o 
 -10   7   3       26.83        5.62      8.19 o 
  -9   7   3        0.99       -3.25      7.52 o 
  -8   7   3      271.77      236.06     12.44 o 
  -7   7   3     1090.12     1001.14     21.10 o 
  -6   7   3       60.66       73.59      7.77 o 
  -5   7   3      272.17      276.20     11.83 o 
  -4   7   3        0.04       -0.37      6.19 o 
  -3   7   3        8.07        1.73      5.20 o 
  -2   7   3      287.49      313.67     12.36 o 
  -1   7   3      488.57      377.86      9.14 o 
   0   7   3      959.69      870.69     15.28 o 
   1   7   3      146.98      144.48      7.36 o 
   2   7   3        7.02        2.57      5.96 o 
   3   7   3      299.58      285.98     12.18 o 
   4   7   3      700.31      715.22     18.47 o 
   5   7   3        0.95        5.82      4.95 o 
   6   7   3       18.33       21.13      5.88 o 
   7   7   3      877.50      829.11     17.84 o 
   8   7   3        7.79        2.15      9.39 o 
   9   7   3        3.12        0.77      7.21 o 
  10   7   3      544.15      534.71     20.80 o 
  11   7   3        1.44        6.39     10.97 o 
  12   7   3       18.08        1.91     19.53 o 
  13   7   3       41.20       37.54     21.98 o 
  14   7   3        3.53      -17.63     21.52 o 
 -14   8   3       17.95       23.57     16.35 o 
 -13   8   3        1.12      -13.71     13.71 o 
 -12   8   3      122.40      172.87     13.99 o 
 -11   8   3       90.13      109.40     11.89 o 
 -10   8   3       37.27       10.46      8.93 o 
  -9   8   3       80.26       79.99     10.10 o 
  -8   8   3        0.05       -5.05      8.40 o 
  -7   8   3      982.37     1044.06     22.75 o 
  -6   8   3     1817.18     1885.11     99.43 o 
  -5   8   3     1050.77      997.18     45.21 o 
  -4   8   3       32.72       39.76      6.14 o 
  -3   8   3      479.27      474.01     14.59 o 
  -2   8   3        9.60        8.68      6.73 o 
  -1   8   3      753.97      623.97     14.20 o 
   0   8   3       31.68       55.58      6.33 o 
   1   8   3      715.61      787.25     15.10 o 
   2   8   3       80.96       84.06      6.61 o 
   3   8   3        0.04        8.90      6.79 o 
   4   8   3      136.46      182.72     30.71 o 
   5   8   3      668.02      625.17     15.32 o 
   6   8   3     2353.89     2422.10     33.09 o 
   7   8   3      124.85      121.82      9.36 o 
   8   8   3       62.13       40.75     10.85 o 
   9   8   3      336.98      323.60     17.88 o 
  10   8   3      188.93      192.21     15.02 o 
  11   8   3       76.01       94.50     34.19 o 
  12   8   3        6.11       -7.71     20.37 o 
  13   8   3        6.48       23.73     23.35 o 
 -13   9   3       30.32       39.29     46.74 o 
 -12   9   3        3.09       -6.41     11.28 o 
 -11   9   3       11.74        7.69      9.98 o 
 -10   9   3       19.64       -5.54     10.98 o 
  -9   9   3       84.90       89.40     11.08 o 
  -8   9   3       28.40       17.80     11.48 o 
  -7   9   3       56.55       74.42     12.47 o 
  -6   9   3       28.99       26.55     10.71 o 
  -5   9   3      157.84      149.38     19.11 o 
  -4   9   3      485.69      451.98     15.53 o 
  -3   9   3       22.92       29.52      7.64 o 
  -2   9   3        0.07       -6.23      6.84 o 
  -1   9   3      600.87      636.48     22.90 o 
   0   9   3       45.75       58.67      6.92 o 
   1   9   3       66.43       96.39     13.25 o 
   2   9   3      263.27      258.71     28.35 o 
   3   9   3     1580.58     1514.22     32.39 o 
   4   9   3     1412.12     1321.24     46.24 o 
   5   9   3        4.31       26.47      9.98 o 
   6   9   3       65.06       69.59     11.51 o 
   7   9   3       52.92       42.20     10.88 o 
   8   9   3      121.43      134.94     16.44 o 
   9   9   3        0.25      -10.65     10.65 o 
  10   9   3      202.29      222.29     28.42 o 
  11   9   3        4.52       -3.36     11.87 o 
  12   9   3       17.64      -21.06     21.06 o 
  13   9   3       34.20       21.98     24.19 o 
 -12  10   3       13.11        3.50     19.27 o 
 -11  10   3       91.36      100.89     17.09 o 
 -10  10   3        8.80       -6.65     13.23 o 
  -9  10   3        0.02      -11.58     11.58 o 
  -8  10   3       60.30       61.45     13.74 o 
  -7  10   3       10.82        9.16     11.64 o 
  -6  10   3       92.31       61.36     12.50 o 
  -5  10   3        3.43        7.38      7.70 o 
  -4  10   3      301.48      319.38     12.97 o 
  -3  10   3      122.88      115.79     10.74 o 
  -2  10   3       93.20       92.11     10.45 o 
  -1  10   3      131.53      110.28     11.84 o 
   0  10   3       45.48       45.97     17.66 o 
   1  10   3        0.11       -8.72     15.18 o 
   2  10   3       17.20      -15.80     15.80 o 
   3  10   3     2944.10     2956.71     74.93 o 
   4  10   3      140.73      128.88     21.67 o 
   5  10   3        1.47        9.08      9.88 o 
   6  10   3       65.36       81.09     16.83 o 
   7  10   3        1.38       -2.15     10.44 o 
   8  10   3       10.52       11.16     11.52 o 
   9  10   3      100.76      103.73     14.25 o 
  10  10   3       50.08       47.47     13.38 o 
  11  10   3       10.37       -2.47     14.12 o 
  12  10   3       89.78       91.25     19.27 o 
 -12  11   3        2.20      -15.67     15.67 o 
 -11  11   3       27.53       26.61     16.19 o 
 -10  11   3        7.57      -12.98     12.98 o 
  -9  11   3       36.11       74.89     28.96 o 
  -8  11   3      344.51      413.96     54.10 o 
  -7  11   3       36.96       38.82     13.33 o 
  -6  11   3       89.70      101.80     23.77 o 
  -5  11   3       48.32       42.13     11.58 o 
  -4  11   3      409.40      398.85     15.43 o 
  -3  11   3      247.37      251.28     15.54 o 
  -2  11   3       69.72       64.60     10.78 o 
  -1  11   3       84.63       56.47      9.03 o 
   0  11   3       26.18       18.04     10.80 o 
   1  11   3      113.70       96.37     19.76 o 
   2  11   3       39.23       44.64     18.39 o 
   3  11   3        9.00       -2.37     16.79 o 
   4  11   3       98.17       96.99     20.98 o 
   5  11   3        9.03        9.95     10.50 o 
   6  11   3        6.30       -5.70     10.37 o 
   7  11   3      428.57      454.84     21.03 o 
   8  11   3        9.97        5.27     11.78 o 
   9  11   3       11.97       -4.63     14.35 o 
  10  11   3       56.92       96.01     19.50 o 
  11  11   3       55.75       59.56     15.65 o 
 -11  12   3        3.32       12.17     16.54 o 
 -10  12   3        0.14       -1.92     15.40 o 
  -9  12   3        8.87       -4.45     14.32 o 
  -8  12   3       53.75       62.51     20.45 o 
  -7  12   3        0.74      -15.76     27.13 o 
  -6  12   3       10.72       -8.59     36.32 o 
  -5  12   3        0.86       -3.30      8.79 o 
  -4  12   3       14.03       23.63      9.17 o 
  -3  12   3       19.00        5.02      9.81 o 
  -2  12   3        3.09       -0.56      9.95 o 
  -1  12   3       83.12       79.05     11.76 o 
   0  12   3      189.06      154.29     21.82 o 
   1  12   3        7.51       32.12     18.08 o 
   2  12   3       63.30       54.94     19.69 o 
   3  12   3      108.29      119.65     22.51 o 
   4  12   3        9.10        5.65     19.08 o 
   5  12   3       91.58      107.66     13.65 o 
   6  12   3       50.44       59.80     12.76 o 
   7  12   3        0.24        1.08     11.86 o 
   8  12   3        0.38       -0.63     12.77 o 
   9  12   3       37.60        0.92     13.87 o 
  10  12   3       25.81       13.56     34.15 o 
  -9  13   3        0.43      -14.61     14.61 o 
  -8  13   3       70.48      110.11     17.85 o 
  -7  13   3        4.49       -9.09     15.57 o 
  -6  13   3       34.23       54.63     15.86 o 
  -5  13   3       32.79       46.60     14.61 o 
  -4  13   3       25.98        7.90     12.44 o 
  -3  13   3       77.42       71.82     12.31 o 
  -2  13   3       53.65       33.47     11.74 o 
  -1  13   3      181.58      208.10     14.78 o 
   0  13   3      306.35      376.72     32.35 o 
   1  13   3        9.06       -6.18     18.47 o 
   2  13   3        0.51       23.81     19.92 o 
   3  13   3       59.54       38.08     21.21 o 
   4  13   3        3.64        1.10     11.12 o 
   5  13   3        1.74       -4.31     11.76 o 
   6  13   3        3.56       -2.02     12.32 o 
   7  13   3        1.99        0.19     13.16 o 
   8  13   3        6.51       -8.57     13.88 o 
   9  13   3        0.49      -13.27     14.11 o 
  -8  14   3       17.48      -24.11     24.11 o 
  -7  14   3       18.57       38.15     22.51 o 
  -6  14   3        0.82       46.32     21.98 o 
  -5  14   3        8.51       11.45     19.92 o 
  -4  14   3        4.85       31.06     20.14 o 
  -3  14   3        2.57       17.50     11.54 o 
  -2  14   3        3.67       11.51     17.82 o 
  -1  14   3        7.94        6.51     37.77 o 
   0  14   3        2.90       -8.29     11.09 o 
   1  14   3        2.84       -0.84     19.76 o 
   2  14   3        4.68       28.92     20.68 o 
   3  14   3        3.22       45.25     22.21 o 
   4  14   3       20.93       29.05     17.63 o 
   5  14   3       19.27       11.74     20.26 o 
   6  14   3       42.78       49.80     14.59 o 
   7  14   3       17.88        5.65     14.45 o 
   8  14   3        2.59      -16.56     17.86 o 
  -5  15   3       30.60       18.77     22.21 o 
  -4  15   3        6.51       12.97     21.06 o 
  -3  15   3      117.15      197.94     27.85 o 
  -2  15   3       55.78       75.24     13.88 o 
  -1  15   3        0.94       10.98     12.62 o 
   0  15   3        2.53       -1.45     12.25 o 
   1  15   3        2.18       33.19     22.36 o 
   2  15   3        0.01      -12.06     21.29 o 
   3  15   3       46.73       69.97     25.72 o 
   4  15   3       12.90        2.90     13.72 o 
   5  15   3        7.92       17.93     19.73 o 
   6  15   3        6.68       18.77     18.39 o 
  -2  16   3        7.95       18.39     23.12 o 
  -1  16   3       15.83       40.29     24.11 o 
   0  16   3       11.82        7.63     23.43 o 
   1  16   3        6.02       14.56     18.35 o 
   2  16   3       53.44       66.31     27.24 o 
 -16   0   4        0.03       -4.58     19.15 o 
 -14   0   4        1.24        8.70     15.64 o 
 -12   0   4      506.22      492.78     30.68 o 
 -10   0   4      369.70      410.91     25.64 o 
  -8   0   4     2513.15     2735.27     63.11 o 
  -6   0   4     2337.35     2570.29     56.24 o 
  -4   0   4     1659.11     1502.70     35.02 o 
  -2   0   4    16348.38    16829.76    275.01 o 
   0   0   4      370.02      490.15     21.11 o 
   2   0   4    27333.36    30745.16    529.56 o 
   4   0   4     1732.53     1495.43     22.26 o 
   6   0   4      620.54      617.85     22.82 o 
   8   0   4     2269.18     2448.13     57.69 o 
  10   0   4      393.15      344.90     26.94 o 
  12   0   4        0.66        0.53     14.35 o 
  14   0   4      297.94      271.50     27.32 o 
 -16   1   4       95.54      127.41     22.47 o 
 -15   1   4        7.47       -2.03     12.40 o 
 -14   1   4        9.18       -2.56     11.57 o 
 -13   1   4       45.86       24.80     14.99 o 
 -12   1   4       53.31       37.66     11.30 o 
 -11   1   4       58.70       75.78     14.15 o 
 -10   1   4       92.86       73.03     13.32 o 
  -9   1   4        3.39       -6.77      6.77 o 
  -8   1   4      778.83      636.85     18.91 o 
  -7   1   4      525.37      421.47     14.65 o 
  -6   1   4     2001.50     2022.73     33.32 o 
  -5   1   4     4537.11     4381.54     59.97 o 
  -4   1   4      127.22      138.44     11.90 o 
  -3   1   4     3182.67     2948.30     28.38 o 
  -2   1   4     2996.23     3170.95     29.29 o 
  -1   1   4    72532.22    75180.38    466.71 o 
   0   1   4     3477.92     3782.52     46.45 o 
   1   1   4      422.21      400.54     13.81 o 
   2   1   4    22423.76    26460.91    265.23 o 
   3   1   4      137.72      157.94      5.81 o 
   4   1   4       61.03       33.88      5.94 o 
   5   1   4      942.08     1024.38     15.40 o 
   6   1   4      155.05      213.06     11.32 o 
   7   1   4     1304.05     1379.25     26.83 o 
   8   1   4      184.99      211.82     12.48 o 
   9   1   4      170.01      162.15     12.30 o 
  10   1   4        3.02       -2.47      8.90 o 
  11   1   4       41.98       69.37     11.40 o 
  12   1   4        6.57       -2.67     14.04 o 
  13   1   4       30.85       31.98     11.79 o 
  14   1   4       61.00       88.32     15.11 o 
  15   1   4        6.79       10.54     14.27 o 
 -16   2   4        6.35        7.63     33.84 o 
 -15   2   4        4.91       17.63     13.65 o 
 -14   2   4       93.15      110.72     12.30 o 
 -13   2   4       77.93       89.90     10.94 o 
 -12   2   4      170.32      170.56     16.63 o 
 -11   2   4       10.22        7.38      9.70 o 
 -10   2   4       99.20       98.89     11.64 o 
  -9   2   4      522.57      479.11     18.23 o 
  -8   2   4      445.51      532.32     17.58 o 
  -7   2   4       28.21       23.31      6.38 o 
  -6   2   4        5.58        8.29      4.32 o 
  -5   2   4     3387.47     3068.90     36.31 o 
  -4   2   4     1148.38     1068.84     16.24 o 
  -3   2   4      345.87      244.74      7.66 o 
  -2   2   4     3741.55     3531.90     29.04 o 
  -1   2   4    24059.89    25638.73    190.47 o 
   0   2   4      986.94      969.94     23.04 o 
   1   2   4     5831.67     5442.05     67.85 o 
   2   2   4      317.21      328.17     10.51 o 
   3   2   4      150.84      143.41      8.07 o 
   4   2   4     2974.84     3087.19     25.64 o 
   5   2   4      444.86      492.96     10.42 o 
   6   2   4      284.36      287.90      8.62 o 
   7   2   4       13.84       14.12      4.17 o 
   8   2   4        0.92       -5.09      5.09 o 
   9   2   4     1446.39     1503.57     24.60 o 
  10   2   4       15.48        7.82      8.82 o 
  11   2   4      212.20      194.16     11.52 o 
  12   2   4      160.31      166.23     11.72 o 
  13   2   4      236.16      247.72     17.33 o 
  14   2   4       47.99       51.29     14.11 o 
  15   2   4        1.35      -12.70     13.16 o 
 -16   3   4       12.29      -13.97     14.41 o 
 -15   3   4        1.82      -17.70     17.70 o 
 -14   3   4        2.50       -8.85      8.85 o 
 -13   3   4      124.17      141.82     12.21 o 
 -12   3   4      139.36      120.77     11.14 o 
 -11   3   4      600.08      573.53     17.94 o 
 -10   3   4      588.85      586.99     16.87 o 
  -9   3   4       93.45       70.60      7.76 o 
  -8   3   4      161.96      187.96      9.85 o 
  -7   3   4      625.57      580.29     16.50 o 
  -6   3   4     1419.68     1254.90     20.21 o 
  -5   3   4      866.40      840.43     15.49 o 
  -4   3   4      854.38      883.45     14.98 o 
  -3   3   4       14.14        4.23      3.42 o 
  -2   3   4     1069.20     1026.96     11.03 o 
  -1   3   4       91.45       90.59      5.44 o 
   0   3   4     1539.46     1487.05     35.02 o 
   1   3   4       26.04       33.36      5.96 o 
   2   3   4      411.43      515.19     22.93 o 
   3   3   4      539.31      521.37      9.83 o 
   4   3   4       11.30        8.28      2.36 o 
   5   3   4     2752.56     2919.58     25.44 o 
   6   3   4     3852.48     4634.98     38.40 o 
   7   3   4        1.50        4.65      3.34 o 
   8   3   4      203.17      172.01      8.80 o 
   9   3   4      433.52      458.94     14.03 o 
  10   3   4       94.23      105.94      9.34 o 
  11   3   4      177.38      233.01     12.20 o 
  12   3   4       29.83       19.06     10.88 o 
  13   3   4       59.89       50.94     12.64 o 
  14   3   4       63.77       70.35     14.69 o 
  15   3   4       49.37       59.98     23.20 o 
 -15   4   4        3.21       -6.37     13.65 o 
 -14   4   4       88.98       99.26     12.26 o 
 -13   4   4       31.39       51.44     10.60 o 
 -12   4   4      443.83      430.96     20.81 o 
 -11   4   4      818.52      842.14     21.16 o 
 -10   4   4      104.91      105.15      9.68 o 
  -9   4   4      173.86      181.57     10.48 o 
  -8   4   4        2.29        4.13      5.85 o 
  -7   4   4      351.02      304.04     11.65 o 
  -6   4   4     1787.16     1745.05     25.57 o 
  -5   4   4        0.04       -4.19      4.19 o 
  -4   4   4      354.10      420.36     19.57 o 
  -3   4   4      509.65      640.64     17.65 o 
  -2   4   4        4.44        6.38      3.41 o 
  -1   4   4     8185.38     7846.22     59.46 o 
   0   4   4      336.08      320.79      7.03 o 
   1   4   4       31.71       34.86     10.30 o 
   2   4   4      121.96       90.55      7.53 o 
   3   4   4      532.30      558.23     10.56 o 
   4   4   4     3861.28     4002.38     37.21 o 
   5   4   4      112.27      159.51      5.28 o 
   6   4   4      162.26       97.98      4.89 o 
   7   4   4      877.00      762.94     11.34 o 
   8   4   4      215.52      173.51      7.20 o 
   9   4   4       71.41      106.24      7.44 o 
  10   4   4       79.35       59.33      8.67 o 
  11   4   4        0.01       -0.21      7.38 o 
  12   4   4      198.44      218.84     16.26 o 
  13   4   4       71.05       69.68     13.32 o 
  14   4   4      149.08      112.78     25.26 o 
  15   4   4       12.91       16.79     22.66 o 
 -15   5   4        9.40       -3.80     14.39 o 
 -14   5   4       12.93       23.81     13.84 o 
 -13   5   4       19.28       12.52      9.65 o 
 -12   5   4        4.39       10.69      9.08 o 
 -11   5   4       44.62       50.95      9.62 o 
 -10   5   4       85.81       98.11      9.80 o 
  -9   5   4       26.50       15.02      7.53 o 
  -8   5   4     1236.55     1148.82     22.96 o 
  -7   5   4     1668.97     1726.23     27.01 o 
  -6   5   4      365.96      324.45     14.59 o 
  -5   5   4      325.93      275.39     10.43 o 
  -4   5   4     3371.14     3321.86     49.09 o 
  -3   5   4      317.51      348.86      7.72 o 
  -2   5   4     1782.30     1975.46     20.48 o 
  -1   5   4      276.81      211.21      6.22 o 
   0   5   4       29.18       29.38      9.96 o 
   1   5   4      856.71      980.18     18.04 o 
   2   5   4      404.63      312.91     10.36 o 
   3   5   4      584.21      605.11     14.15 o 
   4   5   4      539.62      580.22     12.26 o 
   5   5   4       25.03       32.84      4.25 o 
   6   5   4        0.03        2.50      3.75 o 
   7   5   4       55.39       66.69      4.70 o 
   8   5   4       48.65       27.86      5.55 o 
   9   5   4      336.34      299.89     11.36 o 
  10   5   4      747.99      743.18     16.30 o 
  11   5   4      313.64      265.55     17.31 o 
  12   5   4       61.32       49.52     19.76 o 
  13   5   4        1.81       29.30     19.53 o 
  14   5   4      195.96      175.89     27.85 o 
  15   5   4        8.15      -20.98     20.98 o 
 -15   6   4       18.82        1.52     15.91 o 
 -14   6   4       84.14       92.26     16.90 o 
 -13   6   4        0.85       -4.16      9.48 o 
 -12   6   4       79.20       82.85     11.43 o 
 -11   6   4        6.06       -0.74      8.51 o 
 -10   6   4      127.81      151.54     24.85 o 
  -9   6   4      655.94      590.64     21.45 o 
  -8   6   4        3.19       -7.52      7.52 o 
  -7   6   4      225.04      259.36     19.78 o 
  -6   6   4        1.31       -2.06      5.41 o 
  -5   6   4      595.50      583.82     17.97 o 
  -4   6   4      308.89      286.10      9.27 o 
  -3   6   4     4607.24     4631.31     59.43 o 
  -2   6   4       26.79       30.99      3.95 o 
  -1   6   4      293.00      318.45     12.69 o 
   0   6   4     1646.07     1761.81     28.96 o 
   1   6   4      767.88      864.98     18.01 o 
   2   6   4     1114.59     1277.81     38.46 o 
   3   6   4     3094.25     2779.10     41.36 o 
   4   6   4      687.81      749.36     17.61 o 
   5   6   4      965.71      935.83     16.23 o 
   6   6   4      291.53      262.94      9.87 o 
   7   6   4       53.72       58.70      5.90 o 
   8   6   4      185.61      203.54      9.45 o 
   9   6   4       15.54        8.45      6.29 o 
  10   6   4      168.41      198.30     11.39 o 
  11   6   4       28.00       21.44     18.92 o 
  12   6   4       10.54       -4.81     18.08 o 
  13   6   4        7.91       -1.07     19.15 o 
  14   6   4        8.96      -20.45     20.45 o 
 -14   7   4        0.43      -23.35     23.35 o 
 -13   7   4        1.01      -10.55     13.51 o 
 -12   7   4       14.08       33.08     10.35 o 
 -11   7   4      133.71      141.31     14.86 o 
 -10   7   4        5.77        5.15      8.45 o 
  -9   7   4       32.81       18.79      8.27 o 
  -8   7   4       62.43       62.38      9.32 o 
  -7   7   4      582.87      559.30     17.06 o 
  -6   7   4       22.26       14.00      6.62 o 
  -5   7   4      214.70      215.04      8.56 o 
  -4   7   4       19.76        5.22      5.35 o 
  -3   7   4      306.74      343.84     20.22 o 
  -2   7   4     2021.22     2100.73     34.85 o 
  -1   7   4      875.59      971.13     21.59 o 
   0   7   4      136.36      177.60     11.05 o 
   1   7   4     1897.77     2007.65     26.32 o 
   2   7   4       93.72      117.46      8.25 o 
   3   7   4       32.09       30.32      6.64 o 
   4   7   4      931.77      774.48     18.64 o 
   5   7   4        0.19        4.64      4.87 o 
   6   7   4     1185.34     1181.22     20.10 o 
   7   7   4      201.03      167.07     12.44 o 
   8   7   4       92.77       88.91     11.48 o 
   9   7   4        0.41       -7.12      7.50 o 
  10   7   4       99.95      118.22     12.90 o 
  11   7   4       64.78       60.18     12.32 o 
  12   7   4      252.49      208.09     27.93 o 
  13   7   4      122.75      137.43     26.94 o 
  14   7   4       36.94       42.96     24.04 o 
 -14   8   4        1.16       -3.09     15.77 o 
 -13   8   4        0.00        2.17     20.14 o 
 -12   8   4       13.29        8.62     14.12 o 
 -11   8   4        1.71       -2.44      9.47 o 
 -10   8   4        0.54       -8.39      8.39 o 
  -9   8   4       38.93       31.22      9.34 o 
  -8   8   4        3.33       -0.53      7.72 o 
  -7   8   4       40.93       37.90      9.49 o 
  -6   8   4     2338.58     2233.59     48.49 o 
  -5   8   4      801.84      813.55     16.23 o 
  -4   8   4      236.31      282.26     21.52 o 
  -3   8   4        5.66       -8.39      8.39 o 
  -2   8   4       14.60        8.91     19.50 o 
  -1   8   4     1202.39     1143.49     15.92 o 
   0   8   4     2098.30     2053.14     27.71 o 
   1   8   4      566.08      528.66     12.94 o 
   2   8   4      110.27      103.51      9.19 o 
   3   8   4      372.93      374.93     36.25 o 
   4   8   4      622.24      633.19     32.35 o 
   5   8   4     1359.30     1259.44     44.03 o 
   6   8   4      737.65      805.91     46.13 o 
   7   8   4      200.42      244.28     15.74 o 
   8   8   4       28.49       18.51     10.09 o 
   9   8   4        2.27       -1.11     10.21 o 
  10   8   4        0.02      -10.57     10.57 o 
  11   8   4       23.34       46.75     12.58 o 
  12   8   4        5.09        7.10     20.60 o 
  13   8   4       35.72       -6.18     22.13 o 
 -13   9   4       79.84       98.85     18.24 o 
 -12   9   4      130.73      166.41     36.86 o 
 -11   9   4        3.07       16.69     10.48 o 
 -10   9   4       34.28       29.03     10.28 o 
  -9   9   4       18.51       35.85      9.92 o 
  -8   9   4       57.37       50.54     10.07 o 
  -7   9   4      232.13      227.37     29.87 o 
  -6   9   4        1.30        0.18      9.75 o 
  -5   9   4      110.23      118.85      8.84 o 
  -4   9   4      194.10      148.03     18.47 o 
  -3   9   4      147.65      132.47     17.32 o 
  -2   9   4        5.33       15.24      8.62 o 
  -1   9   4       15.68       22.99      5.38 o 
   0   9   4      584.59      579.65     14.50 o 
   1   9   4      149.99      160.95      8.76 o 
   2   9   4      164.82      168.38     14.77 o 
   3   9   4     2668.38     2750.22     70.28 o 
   4   9   4      167.32      170.85     21.67 o 
   5   9   4      118.33      119.12     16.02 o 
   6   9   4      873.96      748.50     23.46 o 
   7   9   4      106.72       99.12     12.05 o 
   8   9   4        0.00       -8.33      9.85 o 
   9   9   4      303.42      273.39     18.20 o 
  10   9   4      350.55      386.61     20.48 o 
  11   9   4        9.55       15.59     12.56 o 
  12   9   4       11.50       33.58     13.55 o 
  13   9   4        2.40       -4.65     24.27 o 
 -12  10   4        0.04       -3.79     15.02 o 
 -11  10   4        0.14      -16.83     27.01 o 
 -10  10   4        3.64      -13.03     13.03 o 
  -9  10   4       65.60       87.42     14.91 o 
  -8  10   4      105.48      111.94     17.74 o 
  -7  10   4      297.85      308.09     18.82 o 
  -6  10   4       42.61       43.83     11.75 o 
  -5  10   4      220.40      248.14     16.89 o 
  -4  10   4      268.28      274.47     23.12 o 
  -3  10   4      138.84      115.83     19.00 o 
  -2  10   4      508.66      487.18     14.74 o 
  -1  10   4      185.13      155.43      9.43 o 
   0  10   4       22.29        7.25     15.11 o 
   1  10   4       89.71       75.16     17.93 o 
   2  10   4      329.19      279.89     25.26 o 
   3  10   4      524.52      521.02     33.35 o 
   4  10   4        8.91       30.60     18.77 o 
   5  10   4       69.41       60.41     11.11 o 
   6  10   4      260.94      314.20     18.16 o 
   7  10   4       58.58       57.76     11.98 o 
   8  10   4      312.63      323.08     18.88 o 
   9  10   4        7.88       -3.07     21.63 o 
  10  10   4        5.53      -11.63     11.63 o 
  11  10   4       35.51       38.96     13.75 o 
  12  10   4        5.63        6.50     13.53 o 
 -12  11   4       20.29       38.00     22.74 o 
 -11  11   4       47.83       34.15     18.81 o 
 -10  11   4        6.45      -14.12     14.12 o 
  -9  11   4      286.26      364.76     44.03 o 
  -8  11   4        0.48        3.08     12.93 o 
  -7  11   4       70.33       69.76     14.17 o 
  -6  11   4       62.00       79.20     14.01 o 
  -5  11   4       84.34      108.21     13.98 o 
  -4  11   4       73.01      112.63     20.45 o 
  -3  11   4        6.79        4.88     15.87 o 
  -2  11   4       47.90       34.10      9.89 o 
  -1  11   4       85.89       98.25     14.61 o 
   0  11   4        3.10      -10.07     15.49 o 
   1  11   4        6.78      -12.44     15.72 o 
   2  11   4      102.60       87.60     20.45 o 
   3  11   4      152.35      140.56     22.74 o 
   4  11   4      119.62       96.99     21.52 o 
   5  11   4      132.58       90.79     12.32 o 
   6  11   4      158.59      152.62     14.51 o 
   7  11   4        7.56       13.80     11.80 o 
   8  11   4       15.82        4.54     12.06 o 
   9  11   4       56.54       58.42     14.15 o 
  10  11   4        0.99        0.32     13.08 o 
  11  11   4        0.41      -14.25     34.99 o 
 -10  12   4        9.54        1.37     20.83 o 
  -9  12   4        1.53      -14.48     14.48 o 
  -8  12   4        0.05      -19.95     19.95 o 
  -7  12   4       17.28       15.00     16.06 o 
  -6  12   4       85.68       50.37     35.52 o 
  -5  12   4      343.06      432.58     33.96 o 
  -4  12   4       57.80       43.19     19.23 o 
  -3  12   4       17.96       38.92     17.70 o 
  -2  12   4       23.27       23.95     10.16 o 
  -1  12   4      360.29      411.06     18.85 o 
   0  12   4        0.03        1.02      9.80 o 
   1  12   4       81.00       93.09     21.06 o 
   2  12   4       68.65       55.86     20.37 o 
   3  12   4      112.21      138.88     23.88 o 
   4  12   4      165.55      181.53     25.94 o 
   5  12   4        2.58       -3.43     10.70 o 
   6  12   4       13.56       -3.39     11.36 o 
   7  12   4       54.56       61.70     13.73 o 
   8  12   4       55.99       63.13     19.19 o 
   9  12   4        9.90       19.70     14.23 o 
  10  12   4        6.83       -8.18     14.51 o 
  -9  13   4        2.23      -25.14     25.14 o 
  -8  13   4      102.26      108.47     18.13 o 
  -7  13   4       44.88       54.48     21.75 o 
  -6  13   4       89.12      138.34     25.10 o 
  -5  13   4       18.46       46.85     20.37 o 
  -4  13   4       21.53       11.29     18.31 o 
  -3  13   4       21.13       22.36     19.53 o 
  -2  13   4       34.47       29.58     14.19 o 
  -1  13   4      119.42      142.00     13.72 o 
   0  13   4       18.66       34.28     11.54 o 
   1  13   4       40.03       30.90     19.76 o 
   2  13   4       94.52      110.80     23.88 o 
   3  13   4        2.93       -3.89     19.99 o 
   4  13   4       51.33       57.38     22.36 o 
   5  13   4        4.35      -10.28     11.53 o 
   6  13   4       17.38        6.54     22.17 o 
   7  13   4       44.60       57.69     14.64 o 
   8  13   4       22.46       21.93     14.76 o 
   9  13   4       71.25       76.35     16.90 o 
  -8  14   4        0.08       29.91     23.27 o 
  -7  14   4        0.11       33.65     22.89 o 
  -6  14   4        2.17       25.49     21.59 o 
  -5  14   4        1.75       12.21     20.22 o 
  -4  14   4       14.66       49.75     21.59 o 
  -3  14   4       31.14       19.92     19.84 o 
  -2  14   4       41.41       66.08     22.74 o 
  -1  14   4        4.98        9.41     11.41 o 
   0  14   4       38.34       77.69     13.21 o 
   1  14   4        0.25       -1.53     19.84 o 
   2  14   4       11.00       14.88     21.67 o 
   3  14   4        3.77        7.48     21.67 o 
   4  14   4       49.60       50.82     18.28 o 
   5  14   4       64.80       76.18     17.47 o 
   6  14   4       34.31       34.26     14.41 o 
   7  14   4       12.23        9.71     14.28 o 
  -5  15   4       21.23       26.25     23.04 o 
  -4  15   4       34.98       79.89     25.03 o 
  -3  15   4       14.61        3.82     21.44 o 
  -2  15   4       61.57       91.49     24.80 o 
  -1  15   4        0.02      -15.64     19.99 o 
   0  15   4        5.36       29.91     21.98 o 
   1  15   4       11.56      -19.53     21.52 o 
   2  15   4        5.02        2.37     22.13 o 
   3  15   4       37.39        0.76     23.50 o 
   4  15   4       57.04       75.19     15.34 o 
   5  15   4       21.34       -0.10     29.72 o 
  -1  16   4        5.46       58.45     25.64 o 
   0  16   4        0.02       34.72     25.41 o 
 -15   0   5        3.86       22.21     18.39 o 
 -13   0   5      151.13      127.28     20.53 o 
 -11   0   5        0.38        6.94     12.82 o 
  -9   0   5     2328.50     2398.30     59.67 o 
  -7   0   5     1094.77      881.72     29.45 o 
  -5   0   5      527.68      445.70     19.46 o 
  -3   0   5    10880.39    10197.03    147.73 o 
  -1   0   5     2584.10     2486.59     48.00 o 
   1   0   5     1717.25     1467.19     20.13 o 
   3   0   5      570.02      795.60     13.27 o 
   5   0   5      380.07      400.89     11.93 o 
   7   0   5      923.65      856.76     29.30 o 
   9   0   5    18235.24    18460.57    326.44 o 
  11   0   5     1001.67      964.51     38.61 o 
  13   0   5        5.14       -1.83     15.18 o 
  15   0   5       77.98      117.97     23.73 o 
 -16   1   5       28.88       22.68     15.05 o 
 -15   1   5       15.66        6.14     12.52 o 
 -14   1   5        0.28       -5.39     11.33 o 
 -13   1   5       15.67       -4.39     10.72 o 
 -12   1   5       49.55       43.01     11.75 o 
 -11   1   5      579.63      587.85     21.89 o 
 -10   1   5       17.67       10.02      8.33 o 
  -9   1   5      330.75      375.86     22.85 o 
  -8   1   5      918.84      886.98     22.20 o 
  -7   1   5      322.55      297.89     13.35 o 
  -6   1   5       97.02       90.49      7.82 o 
  -5   1   5     1646.48     1660.39     28.08 o 
  -4   1   5      213.95      254.93     17.86 o 
  -3   1   5        6.00        3.58      2.80 o 
  -2   1   5     7635.00     8000.93     72.51 o 
  -1   1   5    59574.68    64550.57    497.92 o 
   0   1   5     3411.55     3559.98     44.89 o 
   1   1   5     2165.49     2548.25     21.13 o 
   2   1   5     5490.18     5876.08     59.58 o 
   3   1   5     5555.03     5639.63     48.91 o 
   4   1   5     3036.25     3173.19     31.63 o 
   5   1   5      702.60      689.30     19.62 o 
   6   1   5      128.61      219.82     16.15 o 
   7   1   5     1951.21     2051.59     27.02 o 
   8   1   5       12.54        6.92      7.18 o 
   9   1   5     1226.11     1187.32     28.09 o 
  10   1   5     1141.84     1124.39     28.30 o 
  11   1   5      113.60      132.30     13.12 o 
  12   1   5        3.37       -8.15      8.15 o 
  13   1   5       52.98       53.83      9.92 o 
  14   1   5        2.37       -6.15     12.48 o 
  15   1   5        0.11      -12.62     12.62 o 
 -16   2   5       29.92       20.36     14.41 o 
 -15   2   5        6.89       -0.25     12.92 o 
 -14   2   5       14.70       15.55     12.33 o 
 -13   2   5       20.35       12.14     10.65 o 
 -12   2   5      595.90      647.53     19.62 o 
 -11   2   5       42.02       56.58     11.18 o 
 -10   2   5        7.31        0.70      8.55 o 
  -9   2   5       62.86       54.77     12.36 o 
  -8   2   5      709.07      632.81     15.26 o 
  -7   2   5      185.01      187.34      9.64 o 
  -6   2   5      193.19      160.64      7.77 o 
  -5   2   5      127.99      147.66      7.17 o 
  -4   2   5     2826.30     2795.16     33.12 o 
  -3   2   5      914.85     1091.57     23.49 o 
  -2   2   5       49.33       96.07      5.80 o 
  -1   2   5     5272.60     5567.70     49.39 o 
   0   2   5     1086.53     1036.70     18.43 o 
   1   2   5      462.74      531.92     12.51 o 
   2   2   5     3082.42     3131.59     42.84 o 
   3   2   5       43.62       24.64      3.55 o 
   4   2   5        4.52        4.31      3.02 o 
   5   2   5      874.84      996.65     11.37 o 
   6   2   5    12131.62    11849.54    101.21 o 
   7   2   5        0.01        3.05      5.19 o 
   8   2   5      627.44      579.36     12.22 o 
   9   2   5        6.14       10.04     12.96 o 
  10   2   5        0.24       -5.71      7.05 o 
  11   2   5       16.36       10.08     12.86 o 
  12   2   5      840.36      836.64     21.08 o 
  13   2   5        8.85        0.96      8.75 o 
  14   2   5      455.29      531.82     47.50 o 
  15   2   5       91.82      121.10     25.41 o 
 -15   3   5       16.44        5.18     13.59 o 
 -14   3   5       14.91       -0.23     12.24 o 
 -13   3   5       52.15       38.52     10.14 o 
 -12   3   5       28.08       27.99      9.20 o 
 -11   3   5        2.72        3.59      8.15 o 
 -10   3   5      170.83      178.66     10.90 o 
  -9   3   5       66.78       76.01      8.22 o 
  -8   3   5      250.19      255.71     13.76 o 
  -7   3   5       83.14       59.89      6.52 o 
  -6   3   5      576.00      493.99     12.71 o 
  -5   3   5     3060.16     3033.57     37.30 o 
  -4   3   5     1487.09     1626.01     39.22 o 
  -3   3   5       97.53       66.68      5.20 o 
  -2   3   5      344.24      403.78      7.24 o 
  -1   3   5      174.81      165.11      4.86 o 
   0   3   5      324.81      356.58     16.94 o 
   1   3   5     6692.01     6355.67    143.07 o 
   2   3   5     1730.62     1989.99     44.87 o 
   3   3   5       26.96       60.41      5.82 o 
   4   3   5       10.07       -1.04      2.96 o 
   5   3   5     2546.52     2857.73     24.97 o 
   6   3   5      932.97      731.83     10.76 o 
   7   3   5     1513.46     1393.05     15.80 o 
   8   3   5      109.32       89.29      6.28 o 
   9   3   5        0.37       -0.76      5.53 o 
  10   3   5      749.85      702.40     18.27 o 
  11   3   5      103.20      106.77      9.97 o 
  12   3   5      110.92      117.36     11.14 o 
  13   3   5      125.17       74.55     20.60 o 
  14   3   5       11.25      -14.50     18.69 o 
  15   3   5        0.78        5.42     20.76 o 
 -15   4   5        5.29       -4.26     13.94 o 
 -14   4   5        2.71       -3.66     12.31 o 
 -13   4   5      133.54      110.22     11.99 o 
 -12   4   5        3.94        3.41      8.71 o 
 -11   4   5      163.87      159.77     13.31 o 
 -10   4   5      118.17      111.52     10.07 o 
  -9   4   5      480.55      497.36     15.74 o 
  -8   4   5       91.69       99.80     10.94 o 
  -7   4   5      539.41      508.85     13.99 o 
  -6   4   5     2824.72     2674.55     34.90 o 
  -5   4   5      116.36      148.08      7.46 o 
  -4   4   5     1893.58     1751.69     33.15 o 
  -3   4   5       52.58       69.54      4.69 o 
  -2   4   5      602.80      466.65      7.54 o 
  -1   4   5    12496.11    12619.37    106.85 o 
   0   4   5     3036.42     2948.64     40.34 o 
   1   4   5      206.65      219.53     16.71 o 
   2   4   5      588.27      557.00     15.23 o 
   3   4   5      913.33      935.94     19.66 o 
   4   4   5     1703.66     1735.77     22.91 o 
   5   4   5      159.80      139.76      6.07 o 
   6   4   5       60.14       70.58      4.10 o 
   7   4   5      257.75      214.59      6.90 o 
   8   4   5       35.92       42.07      5.70 o 
   9   4   5     2643.28     2614.95     30.34 o 
  10   4   5        0.28       -5.92      5.92 o 
  11   4   5        4.34       -0.77      7.87 o 
  12   4   5       44.63       31.82     18.24 o 
  13   4   5       49.31       25.49     19.92 o 
  14   4   5       28.98       48.23     22.28 o 
  15   4   5      100.71       98.74     26.33 o 
 -15   5   5       46.13       42.84     15.94 o 
 -14   5   5        2.09      -13.17     13.17 o 
 -13   5   5       23.84       49.99     12.54 o 
 -12   5   5       69.78       85.68     11.15 o 
 -11   5   5      485.05      461.83     17.28 o 
 -10   5   5        0.83        1.68      7.77 o 
  -9   5   5       74.06       59.35      8.93 o 
  -8   5   5       14.85        8.17      7.04 o 
  -7   5   5      421.66      466.85     16.15 o 
  -6   5   5      204.30      220.62     15.00 o 
  -5   5   5      556.17      562.72     14.36 o 
  -4   5   5        1.90        4.92      5.72 o 
  -3   5   5      576.96      555.39     10.93 o 
  -2   5   5     2996.65     2757.78     32.86 o 
  -1   5   5     1555.31     1706.80     18.20 o 
   0   5   5      111.29      111.94      6.03 o 
   1   5   5      128.67      115.42      5.45 o 
   2   5   5      211.46      179.80      7.67 o 
   3   5   5     4628.54     4450.79     48.84 o 
   4   5   5     3304.33     3294.68     47.19 o 
   5   5   5        0.41        4.96      3.61 o 
   6   5   5      698.70      623.36     11.70 o 
   7   5   5      276.19      311.45      9.74 o 
   8   5   5      446.22      368.93     11.12 o 
   9   5   5       37.22       44.98      8.38 o 
  10   5   5       20.34       10.39      8.73 o 
  11   5   5       55.81       36.19     13.32 o 
  12   5   5       10.27        1.98     17.63 o 
  13   5   5       24.63        0.00     18.77 o 
  14   5   5      123.88      157.80     27.62 o 
 -15   6   5        0.00       -2.32     19.46 o 
 -14   6   5        0.14       -6.49     18.96 o 
 -13   6   5        0.00       -8.47     12.45 o 
 -12   6   5       81.50       98.45     11.78 o 
 -11   6   5        0.44       -6.10      8.46 o 
 -10   6   5       71.72       61.72      9.58 o 
  -9   6   5       93.28       92.30      9.68 o 
  -8   6   5     1485.50     1372.77     28.08 o 
  -7   6   5      166.06      167.68     16.37 o 
  -6   6   5      392.49      351.51     18.25 o 
  -5   6   5        1.65       -4.39      6.04 o 
  -4   6   5     2133.01     1755.58     32.45 o 
  -3   6   5     2175.99     2081.84     27.85 o 
  -2   6   5     3298.42     3314.81     33.98 o 
  -1   6   5       10.22       18.82      3.46 o 
   0   6   5      802.40      744.83     12.16 o 
   1   6   5        4.54        0.56      5.42 o 
   2   6   5      587.61      543.44     35.67 o 
   3   6   5       35.25       48.61     12.67 o 
   4   6   5      830.08      782.76     17.49 o 
   5   6   5       38.17       32.42      4.51 o 
   6   6   5      588.87      502.28     13.96 o 
   7   6   5        0.25       -4.47      6.54 o 
   8   6   5       40.39       29.69      8.00 o 
   9   6   5      283.03      274.46     15.54 o 
  10   6   5      888.95      854.82     19.96 o 
  11   6   5        0.08       -2.40     10.37 o 
  12   6   5       35.56       31.97     20.22 o 
  13   6   5        0.00       -0.31     19.76 o 
  14   6   5       46.80      -20.83     20.83 o 
 -14   7   5        0.40        6.85     36.59 o 
 -13   7   5        2.05      -10.96     13.01 o 
 -12   7   5       20.68       24.09     10.94 o 
 -11   7   5       44.32       34.88     10.25 o 
 -10   7   5      186.64      203.99     25.70 o 
  -9   7   5        2.37       -8.89      8.89 o 
  -8   7   5       88.25       90.21     10.47 o 
  -7   7   5      194.92      192.75     11.73 o 
  -6   7   5        2.72        0.15      6.27 o 
  -5   7   5       47.24       38.16      9.16 o 
  -4   7   5       23.17       39.83     10.91 o 
  -3   7   5        1.28       -3.70      3.70 o 
  -2   7   5      963.37      920.48     13.98 o 
  -1   7   5        4.57        2.76      4.23 o 
   0   7   5       99.76       90.13      5.77 o 
   1   7   5     1607.38     1561.54     27.52 o 
   2   7   5      229.72      250.77     24.69 o 
   3   7   5      212.02      210.99     18.62 o 
   4   7   5      159.42      183.52     18.47 o 
   5   7   5      631.28      596.25     39.95 o 
   6   7   5      569.28      587.39     19.25 o 
   7   7   5      533.60      568.39     21.56 o 
   8   7   5      692.15      618.21     16.89 o 
   9   7   5      394.80      360.84     26.00 o 
  10   7   5      185.68      189.58     17.92 o 
  11   7   5      318.94      350.39     26.82 o 
  12   7   5       59.79       45.33     22.05 o 
  13   7   5        4.00        7.94     22.28 o 
  14   7   5        0.68      -20.98     20.98 o 
 -14   8   5       13.60       13.19     28.27 o 
 -13   8   5       17.46       23.90     15.35 o 
 -12   8   5       57.05       57.65     15.47 o 
 -11   8   5        1.58       -7.00      9.36 o 
 -10   8   5      155.39      166.50     13.02 o 
  -9   8   5        2.66       20.82      9.02 o 
  -8   8   5        7.58        8.78      8.13 o 
  -7   8   5      167.02      170.40     17.77 o 
  -6   8   5      567.61      605.01     18.10 o 
  -5   8   5       28.47        8.09     11.60 o 
  -4   8   5       80.02       82.03     13.66 o 
  -3   8   5       22.26       29.75      5.42 o 
  -2   8   5      305.93      263.69      9.90 o 
  -1   8   5     1239.54     1148.88     18.21 o 
   0   8   5      243.41      327.76     22.36 o 
   1   8   5      868.96      749.76     19.74 o 
   2   8   5     1032.20     1007.09     37.31 o 
   3   8   5       17.00        9.23     14.19 o 
   4   8   5       43.58       16.25     15.03 o 
   5   8   5      626.32      670.61     20.37 o 
   6   8   5      512.39      561.58     20.01 o 
   7   8   5      363.49      397.65     49.60 o 
   8   8   5       26.21       36.59     14.00 o 
   9   8   5      324.11      294.30     54.25 o 
  10   8   5       44.50       30.04     11.97 o 
  11   8   5        1.94       -8.15     11.66 o 
  12   8   5        0.11       -4.17     13.47 o 
  13   8   5       87.91       56.47     24.88 o 
 -13   9   5       24.58       -5.21     15.26 o 
 -12   9   5       73.06      105.50     17.70 o 
 -11   9   5        1.10       -9.48      9.71 o 
 -10   9   5        5.83       -2.45      9.64 o 
  -9   9   5        0.75       -8.78      8.78 o 
  -8   9   5       73.43       83.80     12.28 o 
  -7   9   5        0.13       -9.68     10.27 o 
  -6   9   5       27.53       30.54     10.69 o 
  -5   9   5      713.37      668.21     31.90 o 
  -4   9   5       20.57       18.01     13.81 o 
  -3   9   5       23.49       32.44      6.44 o 
  -2   9   5      117.20      105.45      9.19 o 
  -1   9   5      119.11      146.30     17.02 o 
   0   9   5        8.68       12.65     10.38 o 
   1   9   5      481.09      469.77     40.67 o 
   2   9   5       20.52       37.02     25.37 o 
   3   9   5      629.04      645.93     34.87 o 
   4   9   5     1208.19     1149.40     44.03 o 
   5   9   5       39.22       49.06     18.77 o 
   6   9   5      301.55      299.87     17.18 o 
   7   9   5      132.67      155.79     13.44 o 
   8   9   5      429.86      439.28     47.23 o 
   9   9   5        7.84       -5.57     11.15 o 
  10   9   5       42.65       62.85     15.15 o 
  11   9   5       23.58       12.55     12.69 o 
  12   9   5       11.11       -1.49     14.88 o 
 -12  10   5        0.29       -3.02     15.04 o 
 -11  10   5        1.57      -12.44     13.92 o 
 -10  10   5        0.72      -10.15     13.66 o 
  -9  10   5       45.95       46.84     17.70 o 
  -8  10   5        5.21      -13.85     13.85 o 
  -7  10   5       22.41        9.67     12.11 o 
  -6  10   5      125.54      117.04     13.99 o 
  -5  10   5       30.42       33.57     15.11 o 
  -4  10   5      194.01      201.83     20.91 o 
  -3  10   5        4.23        6.03     14.27 o 
  -2  10   5       55.93       66.39     17.55 o 
  -1  10   5      417.50      388.49     44.07 o 
   0  10   5        1.48        1.04      9.15 o 
   1  10   5       67.69       55.09     17.25 o 
   2  10   5        6.45       -3.51     16.10 o 
   3  10   5       53.41       48.00     19.61 o 
   4  10   5      791.89      832.04     40.52 o 
   5  10   5      263.46      246.22     35.67 o 
   6  10   5      190.49      183.32     25.79 o 
   7  10   5        3.67        8.24     11.01 o 
   8  10   5       13.71       -7.63     11.20 o 
   9  10   5       21.98      -11.74     11.74 o 
  10  10   5        0.01      -11.23     11.23 o 
  11  10   5       11.09      -12.84     12.84 o 
  12  10   5        8.99      -13.08     13.71 o 
 -11  11   5       16.47       23.31     19.50 o 
 -10  11   5        1.46      -14.33     14.33 o 
  -9  11   5       20.54       24.01     14.57 o 
  -8  11   5      168.48      172.99     17.65 o 
  -7  11   5        0.95      -11.56     11.56 o 
  -6  11   5        0.21      -14.27     14.27 o 
  -5  11   5      176.85      191.68     22.05 o 
  -4  11   5        2.41      -15.57     15.57 o 
  -3  11   5        4.45      -14.80     14.80 o 
  -2  11   5      613.20      602.13     34.41 o 
  -1  11   5       70.68       80.35     19.69 o 
   0  11   5      215.94      209.54     23.88 o 
   1  11   5       29.90       35.33     17.78 o 
   2  11   5       17.20       12.67     17.47 o 
   3  11   5       30.72       24.04     18.77 o 
   4  11   5      310.29      306.67     27.78 o 
   5  11   5        0.53        7.90     10.73 o 
   6  11   5       14.37       26.97     12.09 o 
   7  11   5       71.04       49.68     12.65 o 
   8  11   5        0.03      -11.24     11.39 o 
   9  11   5        2.51       -4.18     12.53 o 
  10  11   5       10.67       -4.09     13.34 o 
  11  11   5       45.24       60.14     17.97 o 
 -10  12   5        5.78      -14.72     14.72 o 
  -9  12   5       46.45       31.22     29.34 o 
  -8  12   5       15.26      -10.40     19.73 o 
  -7  12   5        0.34       30.75     18.39 o 
  -6  12   5       26.59       62.72     19.15 o 
  -5  12   5        2.04       19.31     19.31 o 
  -4  12   5       24.83       45.17     19.76 o 
  -3  12   5       28.81       27.32     18.08 o 
  -2  12   5        2.89        0.08     16.79 o 
  -1  12   5       34.61       50.59     19.38 o 
   0  12   5        5.40       20.45     18.16 o 
   1  12   5       58.67       56.39     11.29 o 
   2  12   5      240.73      203.58     25.79 o 
   3  12   5       13.77       -2.98     19.61 o 
   4  12   5       12.04       -5.49     18.54 o 
   5  12   5        0.86        0.89     11.29 o 
   6  12   5       46.55       56.03     13.21 o 
   7  12   5      104.23      105.84     14.91 o 
   8  12   5        8.29        1.26     12.78 o 
   9  12   5       65.12       46.58     18.50 o 
  10  12   5        1.50        3.37     14.89 o 
  -9  13   5       12.18       15.18     21.82 o 
  -8  13   5       31.98       68.98     23.27 o 
  -7  13   5        1.83        4.58     20.53 o 
  -6  13   5       18.30       38.38     21.67 o 
  -5  13   5       91.63      153.38     25.41 o 
  -4  13   5        2.05       33.04     20.68 o 
  -3  13   5       63.71       75.47     21.75 o 
  -2  13   5       39.56       57.15     21.06 o 
  -1  13   5        2.03       16.18     19.38 o 
   0  13   5       62.21       99.73     22.36 o 
   1  13   5       53.98       54.41     21.82 o 
   2  13   5       21.13       52.80     21.59 o 
   3  13   5        5.57        7.25     20.45 o 
   4  13   5        4.23        7.40     20.22 o 
   5  13   5        0.38        3.52     19.27 o 
   6  13   5       20.11        0.14     19.95 o 
   7  13   5       17.91        3.97     22.66 o 
   8  13   5        1.57       -4.00     16.67 o 
   9  13   5       10.07      -11.75     17.25 o 
  -7  14   5        6.95       39.60     23.88 o 
  -6  14   5       50.11       64.71     24.11 o 
  -5  14   5        2.34       20.37     21.75 o 
  -4  14   5       25.99       19.38     21.59 o 
  -3  14   5        2.80       19.46     20.53 o 
  -2  14   5        9.81       27.85     21.29 o 
  -1  14   5        0.44        3.13     20.22 o 
   0  14   5        1.49        4.81     20.53 o 
   1  14   5        1.24       21.21     21.44 o 
   2  14   5        0.12       20.37     22.13 o 
   3  14   5        7.67      -21.21     21.21 o 
   4  14   5       75.33      104.08     27.09 o 
   5  14   5       14.74       11.79     20.98 o 
   6  14   5       30.31       16.84     17.63 o 
   7  14   5        1.79      -12.86     18.77 o 
  -5  15   5        2.49       11.29     23.04 o 
  -4  15   5       16.09       44.79     23.88 o 
  -3  15   5       31.28       57.23     24.11 o 
  -2  15   5       21.93       11.22     21.67 o 
  -1  15   5        2.35       16.18     22.43 o 
   0  15   5        0.02       24.11     23.12 o 
   1  15   5       24.27       49.83     24.65 o 
   2  15   5        3.29      -22.21     22.21 o 
   3  15   5       82.59      130.79     29.15 o 
   4  15   5       23.20       37.12     14.71 o 
   5  15   5        3.90       -7.17     16.63 o 
 -16   0   6       18.65       13.81     21.06 o 
 -14   0   6       10.44       23.27     17.55 o 
 -12   0   6       62.73       37.39     15.41 o 
 -10   0   6       95.46       99.88     15.64 o 
  -8   0   6      293.35      289.96     19.92 o 
  -6   0   6     4750.30     4743.41     94.01 o 
  -4   0   6      111.00       37.58     11.37 o 
  -2   0   6      184.08      323.40     24.49 o 
   0   0   6     3403.71     3909.16     40.31 o 
   2   0   6      186.52      106.52      4.73 o 
   4   0   6     1190.84     1524.95     22.94 o 
   6   0   6       19.38       12.78     12.36 o 
   8   0   6     4165.45     4409.65     91.34 o 
  10   0   6      576.14      521.78     29.23 o 
  12   0   6      399.38      382.67     29.61 o 
  14   0   6      649.63      725.37     39.68 o 
 -16   1   6       10.43        8.54     14.03 o 
 -15   1   6        0.00        0.71     12.29 o 
 -14   1   6        3.20       -4.32     11.25 o 
 -13   1   6        1.28       16.67     11.08 o 
 -12   1   6       47.55       43.87     11.28 o 
 -11   1   6      139.80      139.26     13.11 o 
 -10   1   6       22.82       12.74      8.67 o 
  -9   1   6       79.28       51.21      9.23 o 
  -8   1   6      158.04      143.59     11.33 o 
  -7   1   6     1176.94     1325.92     26.84 o 
  -6   1   6       52.91      103.80      8.12 o 
  -5   1   6      449.16      445.50     13.87 o 
  -4   1   6      672.42      647.97     13.40 o 
  -3   1   6     1143.35     1006.05     11.27 o 
  -2   1   6      144.07      124.36      4.02 o 
  -1   1   6     1980.39     2401.49     23.11 o 
   0   1   6     1194.17     1177.41     11.47 o 
   1   1   6      934.43      980.57     11.18 o 
   2   1   6      106.97      133.64      6.16 o 
   3   1   6     6306.80     7340.31     62.83 o 
   4   1   6        5.21        4.97      2.66 o 
   5   1   6     1178.16     1067.01     14.20 o 
   6   1   6        0.20        4.70      3.99 o 
   7   1   6      115.02      115.85      6.94 o 
   8   1   6       84.77       81.49      9.55 o 
   9   1   6       48.82       31.86      9.85 o 
  10   1   6      486.30      571.74     21.41 o 
  11   1   6      177.92      200.94     11.83 o 
  12   1   6       87.69       83.18     12.82 o 
  13   1   6       45.58       35.44      9.89 o 
  14   1   6       30.04       16.65     10.82 o 
  15   1   6        0.42      -15.57     18.54 o 
 -15   2   6        0.62       -2.16     22.66 o 
 -14   2   6       14.67       10.71     12.44 o 
 -13   2   6       24.46       13.62     14.59 o 
 -12   2   6        4.21       -2.64      8.10 o 
 -11   2   6       40.95       64.02      9.19 o 
 -10   2   6        6.67       -1.57      9.15 o 
  -9   2   6     1089.77     1051.27     21.21 o 
  -8   2   6        0.03        1.37      5.36 o 
  -7   2   6     1362.50     1396.35     22.65 o 
  -6   2   6      114.27      129.39      7.20 o 
  -5   2   6       25.96       36.21      5.01 o 
  -4   2   6     1831.64     1937.57     27.68 o 
  -3   2   6       72.11       72.10      4.55 o 
  -2   2   6      143.66      158.85      4.58 o 
  -1   2   6      338.74      331.80      6.94 o 
   0   2   6      798.16      805.93     16.44 o 
   1   2   6       81.41       85.83      6.42 o 
   2   2   6      179.79      172.46      7.43 o 
   3   2   6     1992.10     1882.79     23.26 o 
   4   2   6     1015.18      955.73     12.41 o 
   5   2   6     1030.45     1159.78     12.50 o 
   6   2   6      730.49      712.75     12.25 o 
   7   2   6        5.49       -1.64      4.37 o 
   8   2   6      150.97      129.61      7.12 o 
   9   2   6      266.74      241.62     12.74 o 
  10   2   6       89.49      131.21     10.10 o 
  11   2   6      578.12      601.90     17.95 o 
  12   2   6       58.35       64.42      9.91 o 
  13   2   6        1.92      -10.98     10.98 o 
  14   2   6       23.25       15.03     19.76 o 
  15   2   6        9.53        2.21     20.37 o 
 -15   3   6        6.11      -13.27     13.27 o 
 -14   3   6       32.60       10.56     13.43 o 
 -13   3   6        9.68       -1.30      9.25 o 
 -12   3   6        3.43       -1.66      8.37 o 
 -11   3   6       27.93       28.21      8.58 o 
 -10   3   6       95.88      104.94     14.25 o 
  -9   3   6        2.06       -6.09      6.09 o 
  -8   3   6      214.05      245.55     11.51 o 
  -7   3   6      194.49      206.32     10.39 o 
  -6   3   6       29.72       14.66      4.99 o 
  -5   3   6      268.06      261.68     17.99 o 
  -4   3   6     1001.61     1179.76     35.38 o 
  -3   3   6      553.48      624.69     16.63 o 
  -2   3   6      449.39      476.37      7.81 o 
  -1   3   6     3440.56     3195.19     30.93 o 
   0   3   6     2627.85     3122.98     64.33 o 
   1   3   6        8.10        1.96      5.17 o 
   2   3   6     5770.54     6241.33     79.79 o 
   3   3   6      459.62      429.74      8.96 o 
   4   3   6      398.26      400.15     13.45 o 
   5   3   6      712.83      797.15     16.59 o 
   6   3   6      791.89      834.96     10.93 o 
   7   3   6       71.93      101.58      6.09 o 
   8   3   6        0.57       -1.03      4.88 o 
   9   3   6       39.99       69.39     11.57 o 
  10   3   6        0.53       -3.46      7.07 o 
  11   3   6       61.93       47.32     11.58 o 
  12   3   6       65.73       53.46     12.30 o 
  13   3   6      157.03      195.57     40.79 o 
  14   3   6        4.08        1.68     19.99 o 
  15   3   6        0.61       11.67     21.06 o 
 -15   4   6       49.67       36.61     15.72 o 
 -14   4   6       70.70       89.60     15.86 o 
 -13   4   6        9.87       -0.67      9.33 o 
 -12   4   6       55.69       61.51     11.40 o 
 -11   4   6        1.16       -7.34      7.71 o 
 -10   4   6      160.35      190.46     11.70 o 
  -9   4   6      208.67      176.06     10.83 o 
  -8   4   6      328.36      321.41     12.93 o 
  -7   4   6      241.79      220.43     10.48 o 
  -6   4   6      303.98      251.07     10.51 o 
  -5   4   6       52.38       45.09      7.07 o 
  -4   4   6      208.64      237.17     10.13 o 
  -3   4   6       33.22       39.08      4.41 o 
  -2   4   6      269.75      342.55      7.12 o 
  -1   4   6     1761.83     1904.95     40.11 o 
   0   4   6       95.86      127.89     12.36 o 
   1   4   6      851.58      874.54     28.46 o 
   2   4   6     1214.88     1237.14     23.83 o 
   3   4   6     3801.68     3280.66     97.63 o 
   4   4   6     3284.34     3488.72     39.69 o 
   5   4   6      336.06      323.55      9.79 o 
   6   4   6      755.93      790.15     12.84 o 
   7   4   6       87.38      108.21      6.32 o 
   8   4   6      151.77      185.40     11.26 o 
   9   4   6        7.23       20.61      7.87 o 
  10   4   6       41.81       32.86      8.08 o 
  11   4   6        0.11       -9.80      9.80 o 
  12   4   6        0.31       -3.10     12.67 o 
  13   4   6       42.08       32.35     20.37 o 
  14   4   6      244.27      301.71     31.29 o 
 -15   5   6       25.48       13.39     15.32 o 
 -14   5   6       36.12       50.28     15.56 o 
 -13   5   6       11.24       16.47     17.93 o 
 -12   5   6       97.95       78.75     11.34 o 
 -11   5   6        8.39        5.74      8.58 o 
 -10   5   6        0.29        2.76      7.87 o 
  -9   5   6        3.62       -7.37      7.37 o 
  -8   5   6     1518.69     1473.43     29.96 o 
  -7   5   6     1675.17     1669.40     27.01 o 
  -6   5   6      232.22      215.50     10.53 o 
  -5   5   6      256.99      215.68     15.30 o 
  -4   5   6      115.97      107.10      6.17 o 
  -3   5   6      577.88      640.91     13.60 o 
  -2   5   6      520.57      458.36      8.69 o 
  -1   5   6       55.42       56.14      3.91 o 
   0   5   6      265.10      341.75     13.26 o 
   1   5   6      104.43       94.31     12.82 o 
   2   5   6       45.86       58.22     11.67 o 
   3   5   6     5073.85     4814.02    188.44 o 
   4   5   6        2.60        4.60      3.70 o 
   5   5   6      367.75      310.43     10.68 o 
   6   5   6       10.65        9.29      5.71 o 
   7   5   6       13.39       16.14      6.56 o 
   8   5   6      490.19      411.23     14.29 o 
   9   5   6      964.79     1048.17     26.46 o 
  10   5   6      551.95      567.33     17.02 o 
  11   5   6       72.97       61.45      9.68 o 
  12   5   6       14.46       19.76     19.08 o 
  13   5   6      125.61      116.29     24.49 o 
  14   5   6        2.93       -7.10     21.14 o 
 -14   6   6        9.04      -13.80     13.80 o 
 -13   6   6        8.29      -11.81     37.85 o 
 -12   6   6        0.64       -3.39      9.33 o 
 -11   6   6        4.72        1.05      8.75 o 
 -10   6   6      100.92      102.20     10.70 o 
  -9   6   6       21.31       21.88      8.32 o 
  -8   6   6      447.57      425.09     15.77 o 
  -7   6   6      355.85      413.73     14.61 o 
  -6   6   6      285.94      220.63     10.72 o 
  -5   6   6       10.37       17.04      7.59 o 
  -4   6   6      544.17      557.11     14.06 o 
  -3   6   6       68.76       78.43      7.72 o 
  -2   6   6       45.57       84.08      6.38 o 
  -1   6   6      501.56      460.14      8.52 o 
   0   6   6      344.94      351.42     10.33 o 
   1   6   6      304.31      280.99      9.05 o 
   2   6   6      730.88      680.85     14.33 o 
   3   6   6      202.14      155.59     16.48 o 
   4   6   6      100.89      156.96     17.25 o 
   5   6   6       18.03       36.96      8.93 o 
   6   6   6       65.53       61.04     10.32 o 
   7   6   6        7.23        0.04      6.78 o 
   8   6   6       56.81       62.88     10.40 o 
   9   6   6      661.38      546.43     16.56 o 
  10   6   6        5.47        3.76      8.44 o 
  11   6   6        0.01        6.48      8.80 o 
  12   6   6        0.09        7.71     19.31 o 
  13   6   6        1.00      -19.46     19.46 o 
  14   6   6        1.93      -15.49     21.29 o 
 -14   7   6       14.56        1.27     14.66 o 
 -13   7   6       13.75       17.59     14.80 o 
 -12   7   6       58.12       87.83     25.37 o 
 -11   7   6       20.41       26.15     10.17 o 
 -10   7   6        0.52        2.64      8.91 o 
  -9   7   6       24.23        5.92      8.33 o 
  -8   7   6      303.86      261.72     17.71 o 
  -7   7   6      604.91      707.65     18.87 o 
  -6   7   6       67.23       61.34     10.06 o 
  -5   7   6      521.08      503.32     20.45 o 
  -4   7   6       31.82       18.97      7.34 o 
  -3   7   6        9.18       14.77      5.79 o 
  -2   7   6      794.36      712.38     18.24 o 
  -1   7   6      125.89      135.91     17.14 o 
   0   7   6       94.77      105.18      6.43 o 
   1   7   6      683.15      633.08     14.64 o 
   2   7   6      717.06      784.20     32.12 o 
   3   7   6      499.30      481.64     28.61 o 
   4   7   6      180.82      153.53     18.47 o 
   5   7   6      714.99      788.39     35.79 o 
   6   7   6      693.24      665.82     20.72 o 
   7   7   6      667.84      677.30     17.11 o 
   8   7   6       76.64       64.62      9.11 o 
   9   7   6       99.34       95.06     10.02 o 
  10   7   6       66.62       77.87     15.31 o 
  11   7   6        0.01        7.29     19.57 o 
  12   7   6      215.43      245.69     17.38 o 
  13   7   6      438.61      529.49     41.51 o 
 -13   8   6       11.02       32.65     15.71 o 
 -12   8   6       11.72       18.67     14.38 o 
 -11   8   6        2.80       -9.40      9.40 o 
 -10   8   6      225.86      245.00     14.43 o 
  -9   8   6        5.80       13.37      9.29 o 
  -8   8   6      277.88      279.91     15.26 o 
  -7   8   6        3.01       -7.81      7.81 o 
  -6   8   6      123.65      131.46     13.03 o 
  -5   8   6      695.36      664.02     31.13 o 
  -4   8   6        0.22       -5.48      7.46 o 
  -3   8   6       33.33       38.12      6.93 o 
  -2   8   6      210.47      212.31     10.84 o 
  -1   8   6      144.90      123.77     16.63 o 
   0   8   6        7.69        5.53     15.99 o 
   1   8   6     1601.84     1514.47     26.40 o 
   2   8   6     1496.39     1387.63     44.79 o 
   3   8   6      316.05      318.65     27.16 o 
   4   8   6      530.31      520.18     32.51 o 
   5   8   6      224.87      209.15     22.66 o 
   6   8   6      391.00      377.48     18.01 o 
   7   8   6       95.80       58.60     11.09 o 
   8   8   6        0.40       -9.51      9.51 o 
   9   8   6       13.82        1.84     10.99 o 
  10   8   6       26.33        2.23     11.26 o 
  11   8   6       47.55       49.78     13.18 o 
  12   8   6       31.00       12.45     12.69 o 
  13   8   6       37.21        4.65     23.58 o 
 -13   9   6        0.00      -26.37     29.23 o 
 -12   9   6       28.64       44.62     16.19 o 
 -11   9   6        0.13      -12.27     12.27 o 
 -10   9   6        0.07       -9.14      9.14 o 
  -9   9   6       55.30       73.59     11.40 o 
  -8   9   6      149.37      150.93     12.50 o 
  -7   9   6       29.77        7.71     11.04 o 
  -6   9   6       23.26        2.90     13.28 o 
  -5   9   6      170.00      187.87     20.14 o 
  -4   9   6       12.34        1.03     13.35 o 
  -3   9   6      365.61      381.30     27.24 o 
  -2   9   6        0.27      -12.36     12.36 o 
  -1   9   6       11.04       26.48     14.88 o 
   0   9   6      114.97       98.59     17.70 o 
   1   9   6        3.50       -7.10      7.10 o 
   2   9   6     1900.92     1877.82     56.01 o 
   3   9   6      465.74      495.84     32.66 o 
   4   9   6      265.61      234.41     24.04 o 
   5   9   6      617.31      610.75     35.25 o 
   6   9   6       19.06        4.57      9.91 o 
   7   9   6       20.03        5.32     10.18 o 
   8   9   6       92.73      120.68     13.74 o 
   9   9   6       99.40      114.59     18.50 o 
  10   9   6      148.40      149.32     15.40 o 
  11   9   6        4.08        4.96     12.92 o 
  12   9   6        1.20      -12.73     12.73 o 
 -12  10   6        7.13      -14.96     14.96 o 
 -11  10   6        0.21        1.42     14.96 o 
 -10  10   6       22.57       33.53     14.80 o 
  -9  10   6       40.11       54.77     14.68 o 
  -8  10   6       77.59       78.40     14.47 o 
  -7  10   6       93.62      123.66     14.97 o 
  -6  10   6       93.47      119.34     18.92 o 
  -5  10   6        2.36       -1.68     14.19 o 
  -4  10   6       42.82       52.12     15.80 o 
  -3  10   6       43.66       45.55     17.63 o 
  -2  10   6     1616.62     1597.16     52.12 o 
  -1  10   6      362.70      299.30     24.61 o 
   0  10   6        6.85       -2.45      9.80 o 
   1  10   6       22.03        2.99      9.81 o 
   2  10   6       31.72       35.10     17.63 o 
   3  10   6       34.68       33.73     18.24 o 
   4  10   6       66.19       57.15     19.08 o 
   5  10   6        1.06       -8.24     17.02 o 
   6  10   6        0.05       -4.38     10.33 o 
   7  10   6        1.08       -2.39     10.70 o 
   8  10   6        1.98       -6.99     11.12 o 
   9  10   6       12.41        9.91     12.13 o 
  10  10   6       62.96       80.21     14.88 o 
  11  10   6       48.33       30.97     24.46 o 
 -11  11   6        0.20      -15.96     17.32 o 
 -10  11   6        2.95      -14.19     14.19 o 
  -9  11   6      156.39      211.62     27.70 o 
  -8  11   6       16.71        8.56     24.27 o 
  -7  11   6       65.47      119.34     21.75 o 
  -6  11   6       13.57       10.68     16.71 o 
  -5  11   6        0.49       20.91     16.56 o 
  -4  11   6       22.13       12.36     17.86 o 
  -3  11   6        3.78       17.78     17.02 o 
  -2  11   6      181.30      164.74     22.89 o 
  -1  11   6      117.62      102.10     20.14 o 
   0  11   6       18.33        5.42     16.86 o 
   1  11   6        7.92       10.61     16.71 o 
   2  11   6       67.05       67.99     19.84 o 
   3  11   6      403.79      375.73     32.12 o 
   4  11   6        5.12       -1.53     18.24 o 
   5  11   6      578.38      689.65     39.45 o 
   6  11   6        3.47       -1.71     11.14 o 
   7  11   6        7.09        5.36     11.93 o 
   8  11   6        8.63        4.76     13.93 o 
   9  11   6       35.72       27.82     13.72 o 
  10  11   6       18.36       10.33     14.38 o 
  11  11   6       55.40       45.71     19.31 o 
 -10  12   6        1.92       22.36     22.28 o 
  -9  12   6       72.89      136.21     25.56 o 
  -8  12   6       27.67       54.48     22.05 o 
  -7  12   6        0.26      -11.75     16.71 o 
  -6  12   6       63.54       50.97     19.08 o 
  -5  12   6      259.87      286.22     29.61 o 
  -4  12   6       51.34       76.92     21.59 o 
  -3  12   6       18.56      -10.45     17.17 o 
  -2  12   6        0.20      -10.68     16.79 o 
  -1  12   6      214.48      220.52     26.40 o 
   0  12   6        0.78      -16.86     16.86 o 
   1  12   6      431.56      391.68     32.43 o 
   2  12   6      108.82      109.27     23.12 o 
   3  12   6       97.95      141.55     24.49 o 
   4  12   6       31.84       -4.96     19.31 o 
   5  12   6       21.49       13.96     11.80 o 
   6  12   6        0.52       13.29     12.25 o 
   7  12   6      114.28      135.46     21.33 o 
   8  12   6      153.66      136.73     22.28 o 
   9  12   6       62.81       60.96     15.63 o 
  -9  13   6        0.04       -6.87     20.68 o 
  -8  13   6        6.52       19.92     21.75 o 
  -7  13   6       18.67       28.23     22.82 o 
  -6  13   6       38.38       28.08     21.98 o 
  -5  13   6       14.81       -4.73     19.99 o 
  -4  13   6       21.43       14.57     20.07 o 
  -3  13   6        0.97       41.89     20.91 o 
  -2  13   6        0.98      -17.02     17.70 o 
  -1  13   6       21.44       26.63     20.30 o 
   0  13   6       14.29       35.86     19.84 o 
   1  13   6       11.46       32.96     20.53 o 
   2  13   6       75.71       80.73     22.97 o 
   3  13   6       32.28       22.89     20.98 o 
   4  13   6        0.00       -8.09     20.68 o 
   5  13   6        2.65       -9.89     12.06 o 
   6  13   6        0.03        6.28     27.32 o 
   7  13   6       18.33        7.54     13.86 o 
   8  13   6       67.40       45.55     15.68 o 
  -7  14   6        4.52       15.34     23.81 o 
  -6  14   6       18.50       33.65     23.58 o 
  -5  14   6        3.44      -12.67     20.83 o 
  -4  14   6       17.72       71.65     24.19 o 
  -3  14   6       45.26       62.34     23.73 o 
  -2  14   6       54.62       39.83     22.13 o 
  -1  14   6       34.57       12.97     21.75 o 
   0  14   6       26.93       30.06     21.90 o 
   1  14   6        2.12       -1.37     20.68 o 
   2  14   6      119.09      102.17     26.63 o 
   3  14   6        9.45       31.44     24.42 o 
   4  14   6        4.35       33.57     24.42 o 
   5  14   6       21.10       17.56     26.10 o 
   6  14   6        6.45       10.63     14.76 o 
  -4  15   6       19.72       35.18     23.73 o 
  -3  15   6        6.94       19.38     23.65 o 
  -2  15   6        1.37       -1.07     22.43 o 
  -1  15   6        8.71       -5.65     21.82 o 
   0  15   6       19.67       59.37     25.33 o 
   1  15   6       11.08       62.27     26.17 o 
   2  15   6        4.13       56.85     26.48 o 
   3  15   6       11.67       20.53     25.94 o 
   4  15   6       21.51       21.90     25.87 o 
 -15   0   7        3.34      -10.91     17.02 o 
 -13   0   7       91.61       90.65     18.92 o 
 -11   0   7      242.26      233.27     21.82 o 
  -9   0   7      648.01      701.48     30.60 o 
  -7   0   7       27.01       20.76      9.46 o 
  -5   0   7      427.85      381.84     19.61 o 
  -3   0   7       69.14       87.83     10.53 o 
  -1   0   7      529.30      552.31     10.56 o 
   1   0   7     8315.09     8051.24     79.30 o 
   3   0   7        3.13        0.69      3.51 o 
   5   0   7     1010.35     1106.48     19.81 o 
   7   0   7        5.35       -3.97      9.23 o 
   9   0   7     5776.85     6186.44    123.39 o 
  11   0   7     1126.30     1109.18     41.59 o 
  13   0   7        2.70       -6.10     15.64 o 
  15   0   7       11.27       -4.20     18.69 o 
 -15   1   7       23.40       26.02     13.22 o 
 -14   1   7        0.13        5.39     11.47 o 
 -13   1   7       50.40       32.78     11.65 o 
 -12   1   7        0.00       -2.79      9.65 o 
 -11   1   7       83.04       74.06     11.46 o 
 -10   1   7       13.63       13.29      8.74 o 
  -9   1   7      268.00      165.61     12.27 o 
  -8   1   7      242.81      227.79     13.86 o 
  -7   1   7      414.72      418.12     15.71 o 
  -6   1   7     2633.40     2741.96     75.16 o 
  -5   1   7     1769.76     1450.90     21.75 o 
  -4   1   7       34.46       29.34      4.41 o 
  -3   1   7       56.96       49.65      3.75 o 
  -2   1   7     4856.22     4636.66     37.50 o 
  -1   1   7     1280.46     1260.95     15.85 o 
   0   1   7      732.51      738.05     13.04 o 
   1   1   7     1908.42     1835.92     18.69 o 
   2   1   7      194.52      185.03      7.72 o 
   3   1   7     2193.38     2470.36     27.15 o 
   4   1   7     3409.04     3756.68     30.73 o 
   5   1   7     1272.21     1318.83     14.26 o 
   6   1   7      399.97      537.48     10.91 o 
   7   1   7       15.33       12.03      4.80 o 
   8   1   7      955.91      882.32     18.34 o 
   9   1   7      223.62      254.39     21.14 o 
  10   1   7      189.80      212.85     15.33 o 
  11   1   7        8.84       10.75      8.53 o 
  12   1   7      168.01      188.16     12.71 o 
  13   1   7       38.56       46.96     13.32 o 
  14   1   7       34.65       23.38     13.92 o 
  15   1   7        0.43      -18.01     18.01 o 
 -15   2   7        0.70        8.50     12.96 o 
 -14   2   7        7.72        4.58     11.97 o 
 -13   2   7       91.63       93.70     11.34 o 
 -12   2   7      511.93      539.53     18.48 o 
 -11   2   7       12.71        2.35      7.67 o 
 -10   2   7      151.67      192.08     14.84 o 
  -9   2   7      109.60      113.57      9.12 o 
  -8   2   7       69.56       84.47     12.61 o 
  -7   2   7       87.91       94.37      7.23 o 
  -6   2   7     1890.44     1945.54     27.56 o 
  -5   2   7      376.71      361.61     10.93 o 
  -4   2   7        2.63       -3.83      3.83 o 
  -3   2   7       90.23       63.87      5.09 o 
  -2   2   7    11428.67    11307.22    111.50 o 
  -1   2   7     1120.29      938.62     14.85 o 
   0   2   7      857.55     1013.79     14.47 o 
   1   2   7      386.33      416.33      8.27 o 
   2   2   7      478.86      561.53     14.79 o 
   3   2   7        5.40       -0.90      2.78 o 
   4   2   7     2088.17     2298.34     28.41 o 
   5   2   7     1771.51     1731.35     19.68 o 
   6   2   7     1312.37     1446.27     18.32 o 
   7   2   7        0.28        1.13      4.47 o 
   8   2   7      663.48      708.51     14.06 o 
   9   2   7      144.31      152.05      8.33 o 
  10   2   7        5.21       15.19      7.82 o 
  11   2   7      170.77      188.46     15.33 o 
  12   2   7      195.74      218.80     16.22 o 
  13   2   7       22.09       10.56     12.43 o 
  14   2   7       60.96       70.69     14.80 o 
  15   2   7        6.05      -19.00     19.00 o 
 -15   3   7       17.85       10.00     13.24 o 
 -14   3   7      174.92      215.42     18.67 o 
 -13   3   7        0.01       -6.38     12.06 o 
 -12   3   7       39.18       45.13      9.82 o 
 -11   3   7       31.00       69.66      9.64 o 
 -10   3   7       73.05       86.11      9.54 o 
  -9   3   7       17.34        8.56      7.36 o 
  -8   3   7       63.92       38.89      7.01 o 
  -7   3   7      312.23      332.78     11.79 o 
  -6   3   7       72.36       77.15      6.61 o 
  -5   3   7      236.86      197.05     11.35 o 
  -4   3   7      346.18      445.25     12.11 o 
  -3   3   7     1535.57     1370.99     13.40 o 
  -2   3   7    12168.22    12269.43     98.74 o 
  -1   3   7      557.13      562.17     12.65 o 
   0   3   7      374.63      302.90     12.02 o 
   1   3   7     6885.96     7017.17     89.20 o 
   2   3   7      412.74      294.63     12.71 o 
   3   3   7      816.37      858.06     29.45 o 
   4   3   7       35.85       44.07      4.58 o 
   5   3   7      723.10      706.37     11.41 o 
   6   3   7     1551.32     1682.19     20.24 o 
   7   3   7      427.56      411.61     10.56 o 
   8   3   7      595.51      645.97     16.08 o 
   9   3   7        0.12       -3.53      8.62 o 
  10   3   7       18.71        8.27      7.75 o 
  11   3   7      650.96      634.11     23.70 o 
  12   3   7        1.02       12.61     11.15 o 
  13   3   7        2.82       -7.07     11.83 o 
  14   3   7        5.93       -3.05     19.46 o 
 -15   4   7        0.00       -0.41     13.79 o 
 -14   4   7       14.51       10.68     22.32 o 
 -13   4   7       69.31       90.94     14.94 o 
 -12   4   7      200.09      214.06     13.71 o 
 -11   4   7        0.36        0.73      7.96 o 
 -10   4   7       28.72       27.75      8.46 o 
  -9   4   7      211.59      232.97     12.01 o 
  -8   4   7      398.35      348.66     13.65 o 
  -7   4   7        8.52       10.45      8.74 o 
  -6   4   7        5.68       -3.79      4.85 o 
  -5   4   7      901.41      783.25     20.10 o 
  -4   4   7      196.13      237.88     11.53 o 
  -3   4   7      237.96      247.28      7.10 o 
  -2   4   7      106.10      117.03      4.89 o 
  -1   4   7     4573.73     4490.86     63.35 o 
   0   4   7       40.25       29.30      9.54 o 
   1   4   7      300.24      262.50     12.44 o 
   2   4   7      519.03      589.97     19.92 o 
   3   4   7     2358.56     2214.81     36.60 o 
   4   4   7       87.72      147.51     10.34 o 
   5   4   7     1551.41     1577.00     22.46 o 
   6   4   7       93.09       51.13      6.40 o 
   7   4   7       10.44        6.96      6.18 o 
   8   4   7      503.40      492.47     15.08 o 
   9   4   7     1831.26     1858.18     28.92 o 
  10   4   7      131.15      132.01     11.67 o 
  11   4   7        8.02       -6.75     10.75 o 
  12   4   7       46.79       44.89     12.31 o 
  13   4   7        0.03      -18.92     18.92 o 
  14   4   7       47.11       18.24     22.13 o 
 -15   5   7       26.72       14.75     15.07 o 
 -14   5   7        0.11      -12.84     12.84 o 
 -13   5   7       31.78       19.56     13.32 o 
 -12   5   7       19.34       17.25      9.81 o 
 -11   5   7       18.55        5.35     11.21 o 
 -10   5   7      178.47      179.58     11.92 o 
  -9   5   7       48.92       42.75      9.78 o 
  -8   5   7       40.77       48.99      8.50 o 
  -7   5   7      336.03      395.47     18.47 o 
  -6   5   7        1.17       -1.24      6.58 o 
  -5   5   7      505.43      411.99     26.94 o 
  -4   5   7      865.71      822.30     14.24 o 
  -3   5   7        0.50       -3.07      3.85 o 
  -2   5   7     2018.47     1877.41     20.82 o 
  -1   5   7     3013.28     3088.71     30.45 o 
   0   5   7      110.52       81.31      8.69 o 
   1   5   7      224.08      239.91     20.14 o 
   2   5   7       26.36        9.46     10.45 o 
   3   5   7      224.51      247.52     14.18 o 
   4   5   7     1595.14     1552.62     44.22 o 
   5   5   7      113.79      119.29     15.18 o 
   6   5   7        2.22        2.11      5.67 o 
   7   5   7        0.39       -2.80     10.29 o 
   8   5   7      634.78      599.67     16.54 o 
   9   5   7      321.52      321.38     18.13 o 
  10   5   7       44.07       41.97      9.02 o 
  11   5   7       81.66       98.02     16.61 o 
  12   5   7        0.71        1.37     19.80 o 
  13   5   7       39.06       10.15     20.68 o 
  14   5   7      225.93      273.18     32.20 o 
 -14   6   7       25.41       16.83     15.24 o 
 -13   6   7        2.18       -6.09     13.07 o 
 -12   6   7      106.34      120.49     18.43 o 
 -11   6   7       25.23       15.96      9.30 o 
 -10   6   7       51.21       59.67     10.03 o 
  -9   6   7        5.12        5.87      8.03 o 
  -8   6   7      859.53      894.89     32.02 o 
  -7   6   7      287.55      283.69     13.53 o 
  -6   6   7        7.23       18.04      8.20 o 
  -5   6   7      233.68      211.58     10.79 o 
  -4   6   7      195.82      192.82      8.95 o 
  -3   6   7       41.13       40.98      5.97 o 
  -2   6   7       27.07       52.72      4.30 o 
  -1   6   7       41.27       42.91      6.19 o 
   0   6   7     2103.22     2088.22     35.74 o 
   1   6   7        8.99       -5.72     10.30 o 
   2   6   7        1.84        3.05     10.68 o 
   3   6   7      419.42      558.79     28.00 o 
   4   6   7       91.03      113.10     13.77 o 
   5   6   7       64.95       75.84     12.63 o 
   6   6   7      538.51      505.36     14.74 o 
   7   6   7       12.63       -0.46      7.12 o 
   8   6   7       14.16        3.10      7.71 o 
   9   6   7      243.91      263.87     13.25 o 
  10   6   7       51.43       48.81      9.62 o 
  11   6   7        3.46       10.23      8.97 o 
  12   6   7       64.35       61.38     20.14 o 
  13   6   7       97.21      108.20     26.25 o 
 -14   7   7        2.49        2.04     15.23 o 
 -13   7   7       12.15        8.75     33.80 o 
 -12   7   7       69.37       92.90     22.28 o 
 -11   7   7        4.47       -4.49      9.49 o 
 -10   7   7      149.53      154.17     18.42 o 
  -9   7   7        1.08      -11.11     11.11 o 
  -8   7   7       28.37       24.32      9.79 o 
  -7   7   7     1949.65     1881.11     31.63 o 
  -6   7   7       28.14       19.21     15.60 o 
  -5   7   7        5.09       12.02      9.56 o 
  -4   7   7       72.67       99.38     10.44 o 
  -3   7   7       14.32       23.98      6.14 o 
  -2   7   7     1034.46     1130.02     34.64 o 
  -1   7   7      340.94      305.68     17.63 o 
   0   7   7      129.86      117.44     10.48 o 
   1   7   7        3.32        7.57      7.98 o 
   2   7   7      884.91      851.12     33.73 o 
   3   7   7      307.52      344.22     26.17 o 
   4   7   7      277.33      289.73     26.10 o 
   5   7   7      124.46       80.81     18.24 o 
   6   7   7      544.90      560.35     25.14 o 
   7   7   7        2.05       -1.52      7.51 o 
   8   7   7      274.71      263.44     14.33 o 
   9   7   7       22.80        2.68      8.29 o 
  10   7   7       57.96       64.79     10.25 o 
  11   7   7      285.93      281.32     15.18 o 
  12   7   7       42.57       56.54     23.65 o 
  13   7   7       12.29       10.30     22.82 o 
 -13   8   7       27.53        7.05     14.73 o 
 -12   8   7        4.53      -13.22     13.22 o 
 -11   8   7        1.99      -14.42     14.42 o 
 -10   8   7        5.47       -8.95      8.95 o 
  -9   8   7        0.22       -4.83      8.79 o 
  -8   8   7      172.31      186.77     12.62 o 
  -7   8   7       74.46       79.01     12.00 o 
  -6   8   7       10.57       -5.24      9.28 o 
  -5   8   7     1071.36     1109.25     27.12 o 
  -4   8   7        1.07       -7.61      9.46 o 
  -3   8   7      421.57      405.21     25.94 o 
  -2   8   7      189.48      150.20     12.51 o 
  -1   8   7      139.44      180.52     25.52 o 
   0   8   7      152.93      150.24     16.71 o 
   1   8   7       22.44        7.00     16.83 o 
   2   8   7     1745.40     1612.35     49.98 o 
   3   8   7     1308.60     1364.35     46.70 o 
   4   8   7      171.89      198.24     22.43 o 
   5   8   7       16.87       19.38     16.63 o 
   6   8   7       76.27       55.86     10.36 o 
   7   8   7       96.74      130.32     12.60 o 
   8   8   7       70.24       88.17     12.29 o 
   9   8   7      594.76      550.97     22.15 o 
  10   8   7       82.96       76.59     11.07 o 
  11   8   7       11.42       -3.15     21.59 o 
  12   8   7        0.19      -11.92     11.92 o 
 -13   9   7        5.41       42.20     23.35 o 
 -12   9   7       27.22       30.83     15.78 o 
 -11   9   7       23.27       -1.94     13.36 o 
 -10   9   7        4.88      -12.15     12.15 o 
  -9   9   7        3.50        5.88      9.89 o 
  -8   9   7       29.11       38.44     10.19 o 
  -7   9   7        0.01       14.73     15.11 o 
  -6   9   7       13.37       -6.41     13.43 o 
  -5   9   7       39.33       33.80     14.50 o 
  -4   9   7      279.52      247.54     22.21 o 
  -3   9   7       64.58       76.91     12.30 o 
  -2   9   7        2.70       12.70      9.89 o 
  -1   9   7      279.88      235.02     22.21 o 
   0   9   7       31.86       40.90     16.33 o 
   1   9   7      306.37      291.26     25.18 o 
   2   9   7      352.68      356.73     29.53 o 
   3   9   7       34.63       28.77     17.47 o 
   4   9   7        1.24        5.27     16.63 o 
   5   9   7       19.68       24.11     17.32 o 
   6   9   7       10.52        1.14      9.81 o 
   7   9   7       84.42       96.45     12.65 o 
   8   9   7       13.69       18.55     11.25 o 
   9   9   7        0.29      -15.64     15.64 o 
  10   9   7       45.52       54.50     13.48 o 
  11   9   7       21.73        6.47     14.99 o 
  12   9   7       16.64      -13.13     13.13 o 
 -12  10   7        0.16      -13.57     14.81 o 
 -11  10   7       19.97       -1.42     14.36 o 
 -10  10   7       58.75       62.33     17.40 o 
  -9  10   7        3.45      -16.60     16.60 o 
  -8  10   7       21.06       28.16     13.24 o 
  -7  10   7        3.25       23.65     17.17 o 
  -6  10   7       48.55       58.53     17.63 o 
  -5  10   7       21.77       37.62     16.02 o 
  -4  10   7       99.41       98.05     20.14 o 
  -3  10   7        0.22        6.33     15.80 o 
  -2  10   7      210.69      206.64     22.82 o 
  -1  10   7        0.60       -8.39     15.11 o 
   0  10   7      366.00      366.42     29.23 o 
   1  10   7        6.68       -0.92     16.02 o 
   2  10   7       92.14       97.67     20.53 o 
   3  10   7      407.17      405.86     19.85 o 
   4  10   7      222.50      165.74     23.35 o 
   5  10   7      559.62      586.79     37.31 o 
   6  10   7      270.24      243.66     17.93 o 
   7  10   7        4.09        5.91     15.45 o 
   8  10   7       58.67       35.70     12.70 o 
   9  10   7       14.96       11.30     12.43 o 
  10  10   7      144.69      139.11     27.39 o 
  11  10   7       41.26       37.24     17.86 o 
 -11  11   7        0.34      -12.69     14.92 o 
 -10  11   7        0.42        4.43     20.45 o 
  -9  11   7       44.56       62.80     22.28 o 
  -8  11   7       16.37       16.94     19.15 o 
  -7  11   7       44.89       44.03     19.31 o 
  -6  11   7       95.45      116.06     21.98 o 
  -5  11   7        0.01        1.60     15.80 o 
  -4  11   7       48.85       54.25     19.61 o 
  -3  11   7       17.52        8.70     17.63 o 
  -2  11   7      406.78      411.21     31.74 o 
  -1  11   7       15.48       -1.98     16.94 o 
   0  11   7        4.55       -9.00     16.79 o 
   1  11   7        1.99        6.71     17.40 o 
   2  11   7       13.47       17.55     18.01 o 
   3  11   7       64.56       44.18     19.92 o 
   4  11   7      141.95      120.18     22.97 o 
   5  11   7        7.18       37.47     20.22 o 
   6  11   7       85.75       90.16     13.35 o 
   7  11   7       27.07       13.38     12.00 o 
   8  11   7       12.73        6.11     25.87 o 
   9  11   7        3.06       -9.03     17.82 o 
  10  11   7      162.28      186.42     18.35 o 
 -10  12   7        8.59        8.47     22.43 o 
  -9  12   7       31.53       60.05     23.04 o 
  -8  12   7        0.03       14.57     21.06 o 
  -7  12   7       60.62       73.41     21.75 o 
  -5  12   7       12.69       16.79     20.37 o 
  -4  12   7       19.33       20.98     19.46 o 
  -3  12   7       10.04        7.10     18.16 o 
  -2  12   7       39.43       41.66     20.07 o 
  -1  12   7      134.07      168.56     25.10 o 
   0  12   7       14.00       46.32     20.60 o 
   1  12   7        6.71       20.76     18.77 o 
   2  12   7       51.61       74.93     21.98 o 
   3  12   7       12.58       20.60     21.21 o 
   4  12   7        0.30        5.49     19.84 o 
   5  12   7        0.95       10.84     21.44 o 
   6  12   7       75.77       79.59     14.06 o 
   7  12   7       13.14       11.98     13.77 o 
   8  12   7      101.21       99.66     24.95 o 
   9  12   7       62.71       48.09     15.01 o 
  -8  13   7        0.43      -19.15     19.15 o 
  -7  13   7        0.03       18.85     22.43 o 
  -6  13   7       11.88        6.94     22.13 o 
  -5  13   7       16.64       22.05     22.05 o 
  -4  13   7       43.13       51.58     22.28 o 
  -3  13   7       50.80       44.10     22.43 o 
  -2  13   7        2.42       25.26     20.68 o 
  -1  13   7       10.93       42.04     21.59 o 
   0  13   7        2.17       35.48     20.37 o 
   1  13   7       19.04       18.77     20.53 o 
   2  13   7       45.93       78.67     23.88 o 
   3  13   7       14.13       21.52     21.98 o 
   4  13   7       61.62       89.74     25.49 o 
   5  13   7        9.96       10.25     13.10 o 
   6  13   7        1.25      -12.41     12.41 o 
   7  13   7        6.11       13.19     14.07 o 
   8  13   7        9.65       26.63     18.16 o 
  -6  14   7       54.87       93.40     26.86 o 
  -5  14   7       54.65       82.11     26.48 o 
  -4  14   7       41.24       60.82     24.88 o 
  -3  14   7        9.72       16.02     21.82 o 
  -2  14   7        9.90       39.30     22.74 o 
  -1  14   7       11.33      -20.68     20.68 o 
   0  14   7       12.03       22.97     22.21 o 
   1  14   7        0.00       20.91     22.82 o 
   2  14   7       36.63       50.59     25.26 o 
   3  14   7        1.21      -16.10     22.97 o 
   4  14   7        0.31       25.79     24.11 o 
   5  14   7        0.05      -22.66     22.66 o 
   6  14   7        8.65        2.30     14.75 o 
  -3  15   7        0.54        5.57     22.66 o 
  -2  15   7        9.52        4.12     23.35 o 
  -1  15   7       44.71       75.77     26.10 o 
   0  15   7       24.14       25.33     24.95 o 
   1  15   7       53.78       60.05     26.25 o 
   2  15   7        2.77       -4.73     24.57 o 
   3  15   7       11.47       14.57     25.49 o 
 -14   0   8        4.10       17.25     16.41 o 
 -12   0   8      147.21      147.35     20.22 o 
 -10   0   8       27.86       19.15     13.05 o 
  -8   0   8      151.87      140.94     15.26 o 
  -6   0   8     2804.79     2770.60     62.19 o 
  -4   0   8      956.62     1134.65     22.50 o 
  -2   0   8       98.24       73.85      6.80 o 
   0   0   8        1.53       -2.15      4.77 o 
   2   0   8      498.66      575.88     10.48 o 
   4   0   8      538.65      487.54     11.37 o 
   6   0   8     3961.22     3761.78     50.92 o 
   8   0   8       29.77        4.12     12.13 o 
  10   0   8      215.79      237.62     20.60 o 
  12   0   8      125.11      101.94     19.15 o 
  14   0   8      100.99       62.49     21.44 o 
 -15   1   8        5.73        8.43     13.16 o 
 -14   1   8       58.05       48.24     13.81 o 
 -13   1   8        8.52        8.30     11.26 o 
 -12   1   8       11.56       13.47     10.14 o 
 -11   1   8       48.16       51.20     16.44 o 
 -10   1   8       18.88       16.94      9.22 o 
  -9   1   8        2.71       -1.34      7.63 o 
  -8   1   8        6.70        6.83      7.32 o 
  -7   1   8      146.98      148.06     10.08 o 
  -6   1   8      600.82      599.73     14.34 o 
  -5   1   8        1.50       -4.68      4.68 o 
  -4   1   8     2694.07     2861.85     30.14 o 
  -3   1   8     2136.27     2167.57     19.01 o 
  -2   1   8       91.09       93.62      5.22 o 
  -1   1   8      333.12      349.24      6.89 o 
   0   1   8     1479.90     1549.55     13.97 o 
   1   1   8      842.31      980.91     11.10 o 
   2   1   8       76.64       75.79      5.15 o 
   3   1   8     4145.24     4049.28     51.00 o 
   4   1   8     4722.38     5224.68     44.65 o 
   5   1   8      199.75      275.47      7.05 o 
   6   1   8      248.22      236.16      8.86 o 
   7   1   8      650.12      646.77     16.83 o 
   8   1   8      950.74     1023.31     26.79 o 
   9   1   8       82.90       93.10     14.87 o 
  10   1   8       31.94       43.23      8.79 o 
  11   1   8      467.50      466.38     21.30 o 
  12   1   8        1.47      -10.41     10.41 o 
  13   1   8      515.78      511.23     24.91 o 
  14   1   8        7.70      -17.25     17.25 o 
 -15   2   8        0.43       -6.80     12.70 o 
 -14   2   8       76.81       96.06     20.14 o 
 -13   2   8        6.89       12.27     11.86 o 
 -12   2   8       32.79       37.96      9.50 o 
 -11   2   8        7.80        3.77      7.76 o 
 -10   2   8        1.05       -6.87      6.87 o 
  -9   2   8        0.56       -2.95      6.44 o 
  -8   2   8      132.26       96.80      8.25 o 
  -7   2   8       31.52       28.73      6.88 o 
  -6   2   8       67.12       57.76      6.31 o 
  -5   2   8        3.96       -6.12      6.12 o 
  -4   2   8      448.98      392.24      9.81 o 
  -3   2   8      892.67      974.91     11.61 o 
  -2   2   8     2780.77     2585.67     21.63 o 
  -1   2   8      629.11      802.83     10.54 o 
   0   2   8       76.68       59.52      4.23 o 
   1   2   8     1553.40     1559.88     19.01 o 
   2   2   8        1.47        7.47      3.87 o 
   3   2   8      351.39      383.67      7.81 o 
   4   2   8     1450.21     1616.01     18.43 o 
   5   2   8      175.59      140.38      6.12 o 
   6   2   8       22.63       21.35      4.55 o 
   7   2   8      467.33      429.88     12.80 o 
   8   2   8       66.80       65.63      8.10 o 
   9   2   8      841.96      856.45     18.93 o 
  10   2   8        7.90       -4.39     13.05 o 
  11   2   8      118.67      102.74     13.61 o 
  12   2   8       13.02        2.63     11.36 o 
  13   2   8      125.57      112.55     15.76 o 
  14   2   8        0.33      -12.62     12.62 o 
 -15   3   8        0.39       -7.53     12.58 o 
 -14   3   8        2.92        2.68     15.45 o 
 -13   3   8       67.00       53.43     18.43 o 
 -12   3   8       56.69       79.66     10.94 o 
 -11   3   8        7.15        9.20      8.17 o 
 -10   3   8       46.22       53.38     14.16 o 
  -9   3   8      469.37      524.49     16.24 o 
  -8   3   8       21.74       13.03      6.59 o 
  -7   3   8      613.38      635.79     19.84 o 
  -6   3   8        0.28       -2.71      4.80 o 
  -5   3   8      467.09      482.08     16.36 o 
  -4   3   8      672.91      631.51     19.53 o 
  -3   3   8     2464.98     2489.99     21.28 o 
  -2   3   8       31.67       54.64      4.12 o 
  -1   3   8       93.49      119.74      5.44 o 
   0   3   8      107.91      109.28      8.50 o 
   1   3   8       14.62        9.06      6.22 o 
   2   3   8        0.03        1.24      6.15 o 
   3   3   8     2058.41     2137.70     35.49 o 
   4   3   8      108.86      123.67      9.77 o 
   5   3   8      235.20      303.43     15.30 o 
   6   3   8      469.47      435.30     12.46 o 
   7   3   8      481.18      405.50     13.26 o 
   8   3   8      295.29      269.20     12.22 o 
   9   3   8        2.25       -7.27      7.27 o 
  10   3   8      117.41      138.97     10.33 o 
  11   3   8       46.34       70.52     13.07 o 
  12   3   8        5.72        4.50     11.16 o 
  13   3   8      390.44      448.62     31.21 o 
  14   3   8      131.94      152.38     17.28 o 
 -15   4   8        9.78       16.29     14.45 o 
 -14   4   8        6.35       27.93     14.20 o 
 -13   4   8       11.49       -7.16     11.98 o 
 -12   4   8        4.49        4.57      9.10 o 
 -11   4   8      237.26      263.46     14.36 o 
 -10   4   8       24.93       14.74      9.75 o 
  -9   4   8       18.00        6.15      7.62 o 
  -8   4   8      239.60      225.12     21.78 o 
  -7   4   8      126.02      167.04      9.50 o 
  -6   4   8       20.75       36.73      8.03 o 
  -5   4   8     1118.75     1075.82     20.23 o 
  -4   4   8      203.26      233.23      8.87 o 
  -3   4   8      777.33      724.69     11.10 o 
  -2   4   8      332.50      336.75     12.80 o 
  -1   4   8       23.98       29.67     12.06 o 
   0   4   8       57.76       58.91     11.29 o 
   1   4   8       34.23       33.12      7.72 o 
   2   4   8     5003.08     4889.13    126.13 o 
   3   4   8       27.39       54.79     12.32 o 
   4   4   8      122.34      130.26     10.45 o 
   5   4   8      431.86      495.18     17.35 o 
   6   4   8      461.79      431.84     12.88 o 
   7   4   8       30.96       30.40      7.11 o 
   8   4   8      694.07      637.79     19.85 o 
   9   4   8       52.58       56.51      9.49 o 
  10   4   8       32.23       23.20      8.65 o 
  11   4   8       35.61       45.10     13.24 o 
  12   4   8       56.95       47.73     13.67 o 
  13   4   8      117.71      142.32     18.47 o 
  14   4   8       54.39       46.09     23.50 o 
 -14   5   8       19.82        0.50     13.87 o 
 -13   5   8        2.39        0.26     12.66 o 
 -12   5   8       81.59       35.08     17.36 o 
 -11   5   8        0.81       15.15      9.08 o 
 -10   5   8       46.35       28.70      8.83 o 
  -9   5   8      140.95      109.34     10.40 o 
  -8   5   8      324.59      339.12     14.53 o 
  -7   5   8      121.59      140.39      9.62 o 
  -6   5   8       37.17       24.11     11.56 o 
  -5   5   8      245.30      284.24     10.09 o 
  -4   5   8      774.39      820.62     16.87 o 
  -3   5   8       68.31       71.71      4.76 o 
  -2   5   8      627.34      683.92     11.32 o 
  -1   5   8     1311.48     1466.62     21.66 o 
   0   5   8       20.32       13.71      7.31 o 
   1   5   8      586.51      582.52     27.09 o 
   2   5   8      493.64      451.49     17.01 o 
   3   5   8      360.78      335.42     14.95 o 
   4   5   8       21.93       35.48      8.93 o 
   5   5   8       81.09       70.31     11.18 o 
   6   5   8       26.16       44.22      7.16 o 
   7   5   8       11.55        6.05      6.94 o 
   8   5   8      106.82      127.66      9.86 o 
   9   5   8       40.38        7.97      8.15 o 
  10   5   8       93.93      119.79     16.08 o 
  11   5   8        4.07        1.58      8.84 o 
  12   5   8       66.79       27.44     14.19 o 
  13   5   8       82.84       70.35     24.04 o 
 -14   6   8        3.30       20.96     15.32 o 
 -13   6   8       24.35       25.04     14.13 o 
 -12   6   8       32.83       22.13     22.24 o 
 -11   6   8       11.09       16.75      9.69 o 
 -10   6   8       37.21       38.39      9.53 o 
  -9   6   8       15.55        4.52      8.15 o 
  -8   6   8      523.22      482.36     16.84 o 
  -7   6   8      276.00      217.30     14.54 o 
  -6   6   8      201.45      194.08     24.53 o 
  -5   6   8       21.54       25.31      6.42 o 
  -4   6   8       73.35       89.93      6.55 o 
  -3   6   8        7.09        4.00      4.99 o 
  -2   6   8      274.56      245.24     26.21 o 
  -1   6   8      137.86      157.35      8.34 o 
   0   6   8      271.90      292.28     19.31 o 
   1   6   8       42.45       49.75     12.82 o 
   2   6   8       73.65       69.51     14.12 o 
   3   6   8       58.40       49.98     14.42 o 
   4   6   8      317.20      336.48     16.46 o 
   5   6   8     2591.43     2436.13     43.24 o 
   6   6   8        9.97       13.13      7.07 o 
   7   6   8       25.23       11.37      8.42 o 
   8   6   8      236.85      282.90     13.35 o 
   9   6   8      108.19      137.45     10.79 o 
  10   6   8       36.86       43.16     11.86 o 
  11   6   8      205.76      228.57     13.42 o 
  12   6   8       28.56       14.32     10.28 o 
  13   6   8       26.25       15.34     23.12 o 
 -13   7   8       11.72        2.86     14.30 o 
 -12   7   8        0.30        7.45     13.16 o 
 -11   7   8       11.46        4.53     12.25 o 
 -10   7   8        0.95       -8.54      8.54 o 
  -9   7   8       58.30       44.44      9.89 o 
  -8   7   8       28.24       41.95      9.18 o 
  -7   7   8      379.55      342.14     18.70 o 
  -6   7   8        0.06       -8.46      8.46 o 
  -5   7   8      635.41      685.62     17.40 o 
  -4   7   8        7.99        6.70     10.80 o 
  -3   7   8      185.12      176.70     16.14 o 
  -2   7   8      875.52      771.64     21.87 o 
  -1   7   8        0.15       -1.75      8.08 o 
   0   7   8        3.64        8.59      8.31 o 
   1   7   8       14.11        9.39      8.56 o 
   2   7   8      723.83      667.75     31.29 o 
   3   7   8       83.07       50.13     15.95 o 
   4   7   8     1687.64     1606.24     51.13 o 
   5   7   8      831.75      805.18     37.47 o 
   6   7   8       38.71       24.22      7.93 o 
   7   7   8        0.02       -1.14      7.61 o 
   8   7   8        4.85       -2.98      8.13 o 
   9   7   8      196.04      204.05     14.07 o 
  10   7   8       10.99       -8.84      8.84 o 
  11   7   8        6.94       -3.03     12.96 o 
  12   7   8       51.44       13.64     26.94 o 
  13   7   8      153.21      126.36     28.54 o 
 -13   8   8       27.13       45.61     16.65 o 
 -12   8   8        5.00       -2.83     26.10 o 
 -11   8   8        0.60      -14.19     14.19 o 
 -10   8   8        3.47       -5.30      9.37 o 
  -9   8   8        1.88       -8.47      8.47 o 
  -8   8   8      227.51      178.66     12.51 o 
  -7   8   8        3.74        7.32      9.92 o 
  -6   8   8        5.90        9.13      7.95 o 
  -5   8   8      128.89       95.00     17.09 o 
  -4   8   8       26.57       17.75     10.16 o 
  -3   8   8      456.69      495.55     19.47 o 
  -2   8   8      214.69      234.68     22.82 o 
  -1   8   8       31.62       35.94     12.02 o 
   0   8   8       66.99       51.81     10.60 o 
   1   8   8      166.69      181.93     17.89 o 
   2   8   8     3689.23     3627.21     85.00 o 
   3   8   8      494.66      483.09     33.12 o 
   4   8   8      123.95      154.83     21.67 o 
   5   8   8      176.51      179.24     22.28 o 
   6   8   8       21.54       23.20     15.30 o 
   7   8   8      104.81      116.70     12.39 o 
   8   8   8      535.59      589.83     21.85 o 
   9   8   8        2.66       -2.75     10.54 o 
  10   8   8        6.12       -9.55      9.55 o 
  11   8   8       85.05       66.29     11.83 o 
  12   8   8       39.18       29.90     14.16 o 
 -12   9   8        0.10       -9.11     14.46 o 
 -11   9   8        0.61      -13.32     13.32 o 
 -10   9   8       36.68       35.14     28.31 o 
  -9   9   8        2.78        4.11     11.72 o 
  -8   9   8       20.29       37.47     12.57 o 
  -7   9   8        0.25        0.38     15.18 o 
  -6   9   8       62.64       61.73     17.09 o 
  -5   9   8      243.49      275.24     25.10 o 
  -4   9   8       19.47        9.84     14.35 o 
  -3   9   8       96.19      110.21     13.46 o 
  -2   9   8       74.13      114.44     13.32 o 
  -1   9   8        0.72       -8.14      9.91 o 
   0   9   8       87.07       81.76     12.37 o 
   1   9   8      146.33      123.98     14.12 o 
   2   9   8       71.29       76.79     12.36 o 
   3   9   8       56.89       61.35     19.00 o 
   4   9   8       66.72       69.90     19.84 o 
   5   9   8      241.55      294.16     26.78 o 
   6   9   8      106.77      100.00     12.19 o 
   7   9   8       30.75       16.40     10.70 o 
   8   9   8      185.72      198.30     15.50 o 
   9   9   8        3.43      -11.46     11.46 o 
  10   9   8        8.65       -2.54     12.42 o 
  11   9   8        7.25      -12.32     13.10 o 
 -11  10   8        0.73      -13.42     14.19 o 
 -10  10   8       74.72       65.24     22.89 o 
  -9  10   8       14.79       39.76     20.45 o 
  -8  10   8       16.63        7.48     17.32 o 
  -7  10   8        4.55       -1.98     16.56 o 
  -6  10   8      394.68      457.91     31.21 o 
  -5  10   8       47.31       64.40     18.08 o 
  -4  10   8        3.16       11.45     17.09 o 
  -3  10   8       76.35       73.95     13.27 o 
  -2  10   8      104.30      102.17     13.57 o 
  -1  10   8       39.19       50.63     12.06 o 
   0  10   8        4.87        4.27     15.80 o 
   1  10   8       58.81       42.88     18.39 o 
   2  10   8       95.19       90.96     20.45 o 
   3  10   8       33.82       27.39     18.62 o 
   4  10   8       30.61       25.33     18.16 o 
   5  10   8      118.42      121.63     22.66 o 
   6  10   8       15.70       17.32     10.92 o 
   7  10   8       71.06       65.28     16.83 o 
   8  10   8       68.03       55.20     12.91 o 
   9  10   8       17.76        0.59     12.36 o 
  10  10   8       55.14       82.84     27.93 o 
  11  10   8       91.10      104.93     16.56 o 
 -10  11   8        6.05        2.67     21.06 o 
  -9  11   8       31.71       10.38     20.98 o 
  -8  11   8        3.29       -5.65     18.47 o 
  -7  11   8       22.56       14.19     18.62 o 
  -6  11   8       29.82       42.66     19.15 o 
  -5  11   8        6.81       24.19     19.00 o 
  -4  11   8       73.36       69.51     20.83 o 
  -3  11   8       25.75       25.49     18.85 o 
  -2  11   8       88.29       61.96     20.07 o 
  -1  11   8       12.54       32.20     18.39 o 
   0  11   8       43.84       54.18     20.45 o 
   1  11   8      265.50      266.84     26.40 o 
   2  11   8       57.58       21.29     19.00 o 
   3  11   8      112.44      125.07     23.43 o 
   4  11   8        1.68      -11.22     17.70 o 
   5  11   8       47.49       65.17     21.98 o 
   6  11   8       61.19       80.89     13.58 o 
   7  11   8       53.96       31.05     13.04 o 
   8  11   8       24.94       15.40     12.89 o 
   9  11   8        6.35       -3.70     13.30 o 
  10  11   8        0.01      -13.61     13.61 o 
  -9  12   8      104.73      152.08     27.55 o 
  -8  12   8       45.65       62.27     23.35 o 
  -7  12   8       24.96       43.42     21.06 o 
  -6  12   8       17.31       32.51     21.82 o 
  -5  12   8       34.42       48.45     21.75 o 
  -4  12   8       55.55       72.95     22.66 o 
  -3  12   8       26.41       11.22     19.69 o 
  -2  12   8       50.43       26.55     19.99 o 
  -1  12   8       24.80       22.13     19.15 o 
   0  12   8       45.76       31.13     20.76 o 
   1  12   8        0.00       -4.04     18.16 o 
   2  12   8       30.12       38.08     20.45 o 
   3  12   8       99.27       64.55     22.51 o 
   4  12   8       12.74        4.50     20.07 o 
   5  12   8        0.27       19.08     21.37 o 
   6  12   8       37.95       16.61     12.92 o 
   7  12   8        4.92      -10.01     12.57 o 
   8  12   8       67.98       83.35     15.51 o 
   9  12   8       47.26       45.40     19.69 o 
  -8  13   8        1.84       44.79     23.12 o 
  -7  13   8        3.97       35.63     23.88 o 
  -6  13   8        0.65       34.80     23.20 o 
  -5  13   8       14.71        3.66     21.29 o 
  -4  13   8        4.52        0.69     20.22 o 
  -2  13   8       17.73       45.17     22.28 o 
  -1  13   8        0.09       -1.68     19.53 o 
   0  13   8        1.09       -4.35     19.38 o 
   1  13   8        5.41        9.16     20.53 o 
   2  13   8       35.23       52.57     23.50 o 
   3  13   8      116.18      131.17     27.55 o 
   4  13   8       59.75       60.28     24.04 o 
   5  13   8        0.31       12.29     22.82 o 
   6  13   8       10.79       -8.34     13.34 o 
   7  13   8       46.08       55.62     15.36 o 
  -6  14   8       42.03       69.29     26.25 o 
  -5  14   8       10.81       25.94     24.19 o 
  -4  14   8       10.74       37.85     24.19 o 
  -3  14   8       84.76       99.05     26.55 o 
  -2  14   8       28.41       66.77     25.56 o 
  -1  14   8       49.76       46.70     24.49 o 
   0  14   8        4.92       -2.82     21.67 o 
   1  14   8        1.69        0.61     22.43 o 
   2  14   8      118.23      176.50     29.61 o 
   3  14   8       15.85        7.02     23.50 o 
   4  14   8        9.80        7.86     24.19 o 
   5  14   8        0.85       -5.70     13.70 o 
  -2  15   8        2.22        6.56     23.96 o 
  -1  15   8        5.73       -6.18     22.51 o 
   0  15   8       38.39       94.31     28.31 o 
   1  15   8       36.90       54.41     26.25 o 
 -15   0   9        2.26        4.81     17.93 o 
 -13   0   9       44.72       35.41     17.02 o 
 -11   0   9        0.10      -11.98     11.98 o 
  -9   0   9       20.65        7.71     11.90 o 
  -7   0   9       28.11       34.95     11.14 o 
  -5   0   9        1.35       -1.37      6.25 o 
  -3   0   9      914.98      999.69     16.37 o 
  -1   0   9       65.82       78.29      5.16 o 
   1   0   9     6038.68     6602.42     83.40 o 
   3   0   9      703.27      849.79     13.43 o 
   5   0   9      252.38      261.98      9.46 o 
   7   0   9       23.14       55.94      8.09 o 
   9   0   9       28.69       35.18     14.04 o 
  11   0   9      595.06      580.31     31.74 o 
  13   0   9       14.63       21.59     18.62 o 
 -15   1   9        1.62        4.70     12.95 o 
 -14   1   9        1.10        8.06     11.78 o 
 -13   1   9       59.79       63.03     12.81 o 
 -12   1   9        9.07        9.05      8.38 o 
 -11   1   9       20.69       17.90      9.11 o 
 -10   1   9      241.31      255.97     20.04 o 
  -9   1   9       89.56       98.06      9.10 o 
  -8   1   9       11.42       15.36      6.54 o 
  -7   1   9      583.76      677.57     16.30 o 
  -6   1   9       95.04       83.38     12.67 o 
  -5   1   9      275.04      345.38      8.92 o 
  -4   1   9      557.30      545.04     11.44 o 
  -3   1   9      559.79      502.02      9.20 o 
  -2   1   9      211.46      202.34      5.78 o 
  -1   1   9       74.52       79.13      4.07 o 
   0   1   9      179.49      154.53      5.87 o 
   1   1   9      849.67      929.16     11.69 o 
   2   1   9      342.36      351.82      8.70 o 
   3   1   9       74.13       83.40      5.86 o 
   4   1   9      956.84      996.67     17.25 o 
   5   1   9      757.83      939.93     11.97 o 
   6   1   9      155.44      158.75      5.85 o 
   7   1   9      296.09      329.89     12.16 o 
   8   1   9     3913.01     4126.85     48.63 o 
   9   1   9      108.72      120.82     17.40 o 
  10   1   9        6.58       -2.54     10.28 o 
  11   1   9      377.77      409.84     21.05 o 
  12   1   9        1.88      -11.22     16.18 o 
  13   1   9        0.35       -4.73     18.62 o 
  14   1   9       76.88       38.69     20.91 o 
 -15   2   9        0.01       -5.01     12.78 o 
 -14   2   9       14.51       42.40     13.64 o 
 -13   2   9       24.71       23.99     11.86 o 
 -12   2   9       11.41       25.24      9.09 o 
 -11   2   9        0.63       -5.97      7.51 o 
 -10   2   9       68.31       70.07      9.18 o 
  -9   2   9      257.67      240.17     20.67 o 
  -8   2   9       97.25      100.87      8.71 o 
  -7   2   9      107.74      152.83      9.06 o 
  -6   2   9        1.84        2.52      5.08 o 
  -5   2   9      431.60      393.69     12.25 o 
  -4   2   9        1.62       -3.21      3.21 o 
  -3   2   9      678.40      639.64      9.44 o 
  -2   2   9      544.73      521.87      8.52 o 
  -1   2   9     1956.19     1795.78     18.22 o 
   0   2   9     1288.45     1332.72     16.21 o 
   1   2   9       48.98       27.58      3.07 o 
   2   2   9       90.45      116.00      6.55 o 
   3   2   9       75.40       66.46      4.02 o 
   4   2   9     1883.86     1830.53     31.99 o 
   5   2   9      258.84      305.62     10.45 o 
   6   2   9       32.29       24.16      8.28 o 
   7   2   9       74.72       83.68      8.04 o 
   8   2   9      187.18      153.84      9.87 o 
   9   2   9       27.48       16.29      7.66 o 
  10   2   9       39.34       37.35     11.65 o 
  11   2   9        6.56        5.00     11.11 o 
  12   2   9        8.39      -10.68     11.38 o 
  13   2   9       15.43        9.08     13.13 o 
  14   2   9       16.46       12.06     18.31 o 
 -15   3   9       12.74        2.87     13.34 o 
 -14   3   9       35.72       31.00     13.61 o 
 -13   3   9       11.69        7.71     11.98 o 
 -12   3   9       16.02       12.42      8.93 o 
 -11   3   9        0.01        0.23      8.16 o 
 -10   3   9      134.82      121.01     10.56 o 
  -9   3   9        5.49       -3.74      7.12 o 
  -8   3   9       29.71       27.84      7.38 o 
  -7   3   9      397.62      441.77     18.39 o 
  -6   3   9       31.46       21.48      7.45 o 
  -5   3   9      184.43      155.10      9.00 o 
  -4   3   9        6.91       23.49      4.32 o 
  -3   3   9      907.85      898.37     11.25 o 
  -2   3   9    10467.85    10801.60     93.14 o 
  -1   3   9       85.14       45.82      6.48 o 
   0   3   9      116.57      130.49      9.08 o 
   1   3   9        0.24       -1.94      3.32 o 
   2   3   9      238.78      221.31      8.09 o 
   3   3   9     1175.81     1204.06     25.43 o 
   4   3   9       52.46       45.46      8.71 o 
   5   3   9      712.63      723.43     20.01 o 
   6   3   9        0.31       -2.20      5.59 o 
   7   3   9      108.49       80.00      8.17 o 
   8   3   9     1086.60     1164.63     21.87 o 
   9   3   9      189.50      201.42     11.36 o 
  10   3   9       36.59       25.32      8.51 o 
  11   3   9      161.95      171.49     15.68 o 
  12   3   9       24.12       11.21     12.06 o 
  13   3   9       33.77       18.63     13.62 o 
  14   3   9       15.75       31.32     14.69 o 
 -14   4   9        0.23        3.42     12.79 o 
 -13   4   9       18.15       25.40     12.65 o 
 -12   4   9       57.72       59.96     16.37 o 
 -11   4   9        0.04        1.70      8.69 o 
 -10   4   9       19.75        8.63      8.27 o 
  -9   4   9      357.95      365.72     15.23 o 
  -8   4   9      205.07      211.13     13.40 o 
  -7   4   9        0.13       10.75      6.48 o 
  -6   4   9      188.13      179.34     12.25 o 
  -5   4   9       39.94       50.64      5.87 o 
  -4   4   9      693.89      713.56     11.84 o 
  -3   4   9     1507.11     1449.37     14.90 o 
  -2   4   9      944.70      870.89     12.24 o 
  -1   4   9      128.51      144.22     10.49 o 
   0   4   9      622.59      625.02     26.48 o 
   1   4   9       16.91        9.18      6.90 o 
   2   4   9     1189.06     1142.64     25.01 o 
   3   4   9      516.82      511.82     17.51 o 
   4   4   9      140.39      131.31     11.03 o 
   5   4   9      486.89      508.00     18.91 o 
   6   4   9       28.88       32.04      6.70 o 
   7   4   9      614.35      568.90     15.67 o 
   8   4   9      254.26      278.91     13.03 o 
   9   4   9      397.87      411.55     15.05 o 
  10   4   9       42.05       32.80      9.93 o 
  11   4   9       17.93        5.93      8.90 o 
  12   4   9       31.18       17.09     13.20 o 
  13   4   9       71.24       62.08     15.65 o 
 -14   5   9        0.02      -12.14     13.69 o 
 -13   5   9        2.66       10.74     13.25 o 
 -12   5   9       36.93       23.18     12.43 o 
 -11   5   9      248.89      272.78     14.96 o 
 -10   5   9        7.38        2.85      8.43 o 
  -9   5   9       70.59       69.83      9.61 o 
  -8   5   9        0.14       -7.02      7.02 o 
  -7   5   9      308.80      286.89     16.61 o 
  -6   5   9        3.10       -0.26      8.01 o 
  -5   5   9      633.37      677.59     14.80 o 
  -4   5   9      269.31      286.28     13.77 o 
  -3   5   9      155.97      130.12      5.72 o 
  -2   5   9        0.80       -3.94      5.31 o 
  -1   5   9       76.51       99.79      7.42 o 
   0   5   9       85.72       82.90     13.89 o 
   1   5   9     1700.81     1657.83     46.47 o 
   2   5   9      265.36      304.55     15.00 o 
   3   5   9      322.10      319.86     24.38 o 
   4   5   9       32.53       20.03      8.55 o 
   5   5   9      518.57      371.72     23.20 o 
   6   5   9       22.68        6.75      6.63 o 
   7   5   9      100.02      101.19      9.97 o 
   8   5   9        1.76       -1.76      7.51 o 
   9   5   9       29.19       30.29      9.02 o 
  10   5   9       57.34       71.43     11.89 o 
  11   5   9        0.01       -8.82     13.35 o 
  12   5   9        2.99      -12.09     12.09 o 
  13   5   9        4.24       -7.64     14.25 o 
 -14   6   9       14.34       13.50     14.92 o 
 -13   6   9       25.74       24.99     14.19 o 
 -12   6   9       99.31      111.09     15.75 o 
 -11   6   9        1.54       11.86     11.43 o 
 -10   6   9        8.88       16.25      9.51 o 
  -9   6   9       46.34       40.71      9.40 o 
  -8   6   9      178.01      225.31     12.58 o 
  -7   6   9      131.37      129.97     13.08 o 
  -6   6   9       64.31       57.22      8.24 o 
  -5   6   9      489.78      576.69     13.92 o 
  -4   6   9       14.79        9.76      7.30 o 
  -3   6   9       26.17       31.04      8.79 o 
  -2   6   9      157.39      165.65     11.88 o 
  -1   6   9      154.48      156.94     12.05 o 
   0   6   9     1143.44     1197.68     34.26 o 
   1   6   9        1.96       -7.78     11.60 o 
   2   6   9       21.80       25.41     13.20 o 
   3   6   9      542.17      478.29     28.39 o 
   4   6   9      156.06      118.96     12.18 o 
   5   6   9      388.06      497.44     32.81 o 
   6   6   9      688.59      719.76     25.24 o 
   7   6   9       20.37       11.61      7.66 o 
   8   6   9       53.21       44.23      8.89 o 
   9   6   9      136.62      142.85     14.12 o 
  10   6   9      382.17      386.08     21.10 o 
  11   6   9      163.17      146.50     12.66 o 
  12   6   9      122.66      154.48     13.03 o 
  13   6   9      124.02      156.73     28.69 o 
 -13   7   9       13.63       14.27     19.73 o 
 -12   7   9       16.90        4.88     13.35 o 
 -11   7   9       43.53       24.73     34.91 o 
 -10   7   9        1.88       -8.86      8.86 o 
  -9   7   9        0.35        2.36      8.73 o 
  -8   7   9       57.94       57.95     11.84 o 
  -7   7   9      307.27      328.60     21.48 o 
  -6   7   9      104.97       78.94      9.00 o 
  -5   7   9       46.71       49.58     13.86 o 
  -4   7   9        5.88       -2.61     10.42 o 
  -3   7   9       49.39       76.60     10.75 o 
  -2   7   9      410.59      336.07     45.02 o 
  -1   7   9       18.56       21.37      9.57 o 
   0   7   9       29.81       29.91      9.61 o 
   1   7   9      135.18      102.87     19.53 o 
   2   7   9      933.62      876.99     37.08 o 
   3   7   9      178.41      137.66     20.30 o 
   4   7   9      554.90      625.02     34.03 o 
   5   7   9      102.03      112.02     19.84 o 
   6   7   9        1.99        2.59      7.35 o 
   7   7   9      232.03      237.76     12.58 o 
   8   7   9       20.32       35.36      9.07 o 
   9   7   9        6.24       -5.28      8.72 o 
  10   7   9       15.87        9.75      9.63 o 
  11   7   9        0.16       -9.58      9.58 o 
  12   7   9        9.31        4.50     11.76 o 
 -13   8   9       13.15       -0.61     21.14 o 
 -12   8   9        0.04      -13.01     13.01 o 
 -11   8   9        1.89       -6.42     12.49 o 
 -10   8   9       11.51       33.18     13.00 o 
  -9   8   9       15.05       18.65      9.67 o 
  -8   8   9       86.04       72.12     13.27 o 
  -7   8   9        7.51       -5.61     10.07 o 
  -6   8   9        0.33       -5.57     20.45 o 
  -5   8   9       11.90       -6.26     12.74 o 
  -4   8   9      183.83      193.35     15.11 o 
  -3   8   9        2.36        7.45      9.67 o 
  -2   8   9        0.11       -7.47      9.59 o 
  -1   8   9      158.47      140.19     16.83 o 
   0   8   9        0.02       -9.38      9.38 o 
   1   8   9        1.78        4.88     10.39 o 
   2   8   9      526.21      486.37     31.74 o 
   3   8   9     1922.34     1759.92     55.55 o 
   4   8   9      387.74      389.39     30.60 o 
   5   8   9       25.99      -13.58     15.49 o 
   6   8   9        2.47        7.30      9.60 o 
   7   8   9      366.99      338.22     39.34 o 
   8   8   9       71.38       93.70     12.63 o 
   9   8   9      363.60      403.14     17.03 o 
  10   8   9       24.95       19.06     11.32 o 
  11   8   9       11.80      -10.63     10.63 o 
  12   8   9        0.17      -15.60     15.60 o 
 -12   9   9        0.09       -5.35     14.13 o 
 -11   9   9        1.36        0.84     20.07 o 
 -10   9   9        7.60       20.07     19.76 o 
  -9   9   9        0.72      -14.96     16.94 o 
  -8   9   9       16.83       16.12     12.24 o 
  -7   9   9       48.19       55.09     17.63 o 
  -6   9   9       50.89       55.02     17.25 o 
  -5   9   9        0.03       -0.08     14.19 o 
  -4   9   9       18.39        9.90     13.20 o 
  -3   9   9      508.69      504.38     22.04 o 
  -2   9   9      151.09      142.91     14.73 o 
  -1   9   9       19.15       21.95     11.30 o 
   0   9   9      212.38      226.42     16.06 o 
   1   9   9       43.76       31.99     11.51 o 
   2   9   9      176.36      226.87     16.10 o 
   3   9   9       63.18       20.37     17.55 o 
   4   9   9        0.02       -2.29     17.09 o 
   5   9   9       79.37       91.41     20.98 o 
   6   9   9        2.38        6.31     10.11 o 
   7   9   9        0.56      -10.15     10.15 o 
   8   9   9        0.01       -1.23     11.15 o 
   9   9   9       80.64       87.46     21.02 o 
  10   9   9       31.28       41.24     13.97 o 
  11   9   9        6.70       -7.64     19.69 o 
 -11  10   9        0.00      -11.14     20.53 o 
 -10  10   9       63.77       77.45     24.11 o 
  -9  10   9        0.04       -3.89     19.15 o 
  -8  10   9       60.40      101.94     22.51 o 
  -7  10   9       23.88       53.34     19.08 o 
  -6  10   9       21.90       46.24     18.69 o 
  -5  10   9        6.26        5.34     15.49 o 
  -4  10   9       43.55        1.37     17.32 o 
  -3  10   9      168.25      161.31     15.64 o 
  -2  10   9        0.11        4.65     11.38 o 
  -1  10   9      262.56      276.06     17.91 o 
   0  10   9      126.40      128.15     23.62 o 
   1  10   9       21.55       13.07     18.81 o 
   2  10   9      365.62      373.38     19.60 o 
   3  10   9       13.00       11.44     20.91 o 
   4  10   9       69.87       44.87     19.84 o 
   5  10   9       22.60        8.47     18.08 o 
   6  10   9       50.13       57.60     12.01 o 
   7  10   9       52.23       41.62     12.85 o 
   8  10   9       33.07       29.88     13.00 o 
   9  10   9       35.98       14.86     24.34 o 
  10  10   9       66.56       71.59     17.55 o 
 -10  11   9        6.49      -19.15     20.07 o 
  -9  11   9       52.76       43.57     23.65 o 
  -8  11   9       26.16       23.50     19.99 o 
  -7  11   9        0.46      -12.97     17.93 o 
  -6  11   9       82.68       92.71     21.82 o 
  -5  11   9        6.45       23.88     19.46 o 
  -4  11   9       36.30       13.66     18.47 o 
  -3  11   9       38.47       45.61     14.54 o 
  -2  11   9       49.76       52.32     13.60 o 
  -1  11   9        4.58        4.22     12.03 o 
   0  11   9      408.37      434.49     34.87 o 
   1  11   9       71.70       47.31     19.76 o 
   2  11   9        9.62       17.02     19.00 o 
   3  11   9      117.18      101.11     22.97 o 
   4  11   9        6.00        9.46     19.53 o 
   5  11   9      145.00      132.16     24.57 o 
   6  11   9      266.31      322.65     19.56 o 
   7  11   9        0.17      -10.88     12.32 o 
   8  11   9        6.64       13.93     12.90 o 
   9  11   9        8.70        5.67     14.31 o 
  -9  12   9        0.00      -20.60     20.60 o 
  -8  12   9        0.21        2.67     20.53 o 
  -7  12   9       42.64       74.25     23.58 o 
  -6  12   9        0.07        5.11     20.45 o 
  -5  12   9        2.12        8.24     20.68 o 
  -4  12   9       24.17       52.27     22.05 o 
  -3  12   9        0.20       19.15     19.69 o 
  -2  12   9       38.65       57.31     21.44 o 
  -1  12   9       61.87       82.03     22.74 o 
   0  12   9        0.03       14.04     19.46 o 
   1  12   9        4.31        4.20     19.38 o 
   2  12   9       53.75       32.51     21.06 o 
   3  12   9       34.71       72.41     23.35 o 
   4  12   9      104.02       77.60     23.73 o 
   5  12   9        2.09        0.31     21.29 o 
   6  12   9        0.14       -6.81     13.51 o 
   7  12   9       20.94       31.11     14.37 o 
   8  12   9       24.16        9.29     14.10 o 
  -7  13   9       35.54       71.88     26.40 o 
  -6  13   9       26.83       17.32     24.27 o 
  -5  13   9        0.05      -11.67     21.37 o 
  -4  13   9        0.01      -19.61     19.61 o 
  -3  13   9      116.33      195.34     28.39 o 
  -2  13   9        7.30       13.51     21.67 o 
  -1  13   9        1.73       40.14     22.82 o 
   0  13   9        2.34       21.44     20.91 o 
   1  13   9       24.73       43.57     23.04 o 
   2  13   9      158.18      202.36     29.07 o 
   3  13   9      103.97      143.99     28.00 o 
   4  13   9       60.21       78.21     25.18 o 
   5  13   9        3.87       15.87     23.81 o 
   6  13   9        0.01      -19.75     25.30 o 
  -5  14   9       45.68       92.33     27.93 o 
  -4  14   9       22.82       36.40     24.57 o 
  -3  14   9        1.26       25.87     23.65 o 
  -2  14   9        1.52       14.42     23.50 o 
  -1  14   9        3.18       29.91     23.73 o 
   0  14   9        0.68       15.26     22.82 o 
   1  14   9        1.61      -21.14     21.14 o 
   2  14   9       38.54       45.86     25.18 o 
   3  14   9       11.69       -8.39     23.50 o 
   4  14   9        2.52       18.54     25.03 o 
 -14   0  10        5.12      -15.57     15.57 o 
 -12   0  10       54.96       65.09     17.40 o 
 -10   0  10       87.92       33.42     14.57 o 
  -8   0  10     1448.54     1429.75     44.10 o 
  -6   0  10        1.49        1.76      8.85 o 
  -4   0  10      999.59      903.55     20.89 o 
  -2   0  10     1720.67     1875.69     25.21 o 
   0   0  10     1401.72     1298.11     18.84 o 
   2   0  10     4407.39     4303.66     58.48 o 
   4   0  10       22.24       25.29     19.23 o 
   6   0  10      207.49      264.25     10.74 o 
   8   0  10        1.92       10.15     15.18 o 
  10   0  10       54.84       72.95     17.40 o 
  12   0  10       77.83       72.11     20.30 o 
  14   0  10       19.52        3.13     20.22 o 
 -15   1  10        1.86      -16.94     16.94 o 
 -14   1  10       14.43        3.23     12.00 o 
 -13   1  10       25.84        6.22     13.96 o 
 -12   1  10       14.54       30.59     11.28 o 
 -11   1  10       26.99       25.83      8.50 o 
 -10   1  10       57.40       50.99      8.79 o 
  -9   1  10        6.26       12.35      7.51 o 
  -8   1  10       17.44       28.65      7.41 o 
  -7   1  10       20.23       14.81      6.30 o 
  -6   1  10      188.43      171.93      8.98 o 
  -5   1  10       79.16       68.00      6.32 o 
  -4   1  10       38.34       22.01      5.14 o 
  -3   1  10        1.28       -0.62      3.95 o 
  -2   1  10     1593.19     1524.02     26.59 o 
  -1   1  10      374.19      381.93      7.26 o 
   0   1  10      239.39      213.35      5.90 o 
   1   1  10      259.36      295.26      7.06 o 
   2   1  10       54.20       73.86      8.35 o 
   3   1  10        1.21        1.47      5.91 o 
   4   1  10      469.01      395.07     17.15 o 
   5   1  10       41.75       33.32      4.41 o 
   6   1  10      277.33      257.87      9.74 o 
   7   1  10     1799.18     1800.85     26.45 o 
   8   1  10     1259.70     1192.70     21.73 o 
   9   1  10       19.39       30.84      8.16 o 
  10   1  10      293.49      219.46     23.20 o 
  11   1  10       86.19       97.75     19.99 o 
  12   1  10       36.01        6.41     18.31 o 
  13   1  10      383.41      358.03     21.55 o 
  14   1  10        3.71       -3.45     14.22 o 
 -14   2  10        8.65       13.81     12.22 o 
 -13   2  10        3.12       19.22     18.85 o 
 -12   2  10        5.05        6.98     13.47 o 
 -11   2  10        0.69       -8.05     10.12 o 
 -10   2  10        0.61       -6.99     10.19 o 
  -9   2  10        0.14       -4.60      7.13 o 
  -8   2  10       24.99       -2.49      7.94 o 
  -7   2  10      539.91      476.64     15.35 o 
  -6   2  10       10.46        6.10      7.00 o 
  -5   2  10       14.01       13.80      5.25 o 
  -4   2  10        0.00       -3.30      3.30 o 
  -3   2  10     1405.21     1344.25     14.52 o 
  -2   2  10     4149.85     4363.48     35.07 o 
  -1   2  10       57.70       82.66      7.82 o 
   0   2  10        5.37       14.90      3.21 o 
   1   2  10        0.38       -3.11      3.29 o 
   2   2  10        6.94        9.12      6.37 o 
   3   2  10       73.27       44.57      4.66 o 
   4   2  10       18.41        8.29      7.03 o 
   5   2  10     1068.40     1009.74     27.78 o 
   6   2  10      240.39      193.10      9.75 o 
   7   2  10       63.15       70.53      8.10 o 
   8   2  10        6.64        1.03      7.29 o 
   9   2  10      467.33      478.33     15.42 o 
  10   2  10      338.58      312.83     18.50 o 
  11   2  10       12.58        7.96     11.41 o 
  12   2  10        2.04       19.84     18.47 o 
  13   2  10       34.57       38.23     19.69 o 
 -14   3  10       21.14       21.22     13.61 o 
 -13   3  10       19.23       25.65     12.63 o 
 -12   3  10        3.09       -4.73     10.75 o 
 -11   3  10        0.09       -5.64      9.53 o 
 -10   3  10        6.15       -2.25      7.85 o 
  -9   3  10      241.09      174.66     11.21 o 
  -8   3  10       85.08       75.01      8.86 o 
  -7   3  10        1.42        0.14      6.34 o 
  -6   3  10      114.34      117.37     12.36 o 
  -5   3  10       83.21       92.25      6.75 o 
  -4   3  10      544.05      588.66     10.96 o 
  -3   3  10        1.94        3.57      3.49 o 
  -2   3  10      192.96      188.07      6.28 o 
  -1   3  10      718.12      688.25     12.78 o 
   0   3  10      126.91      109.14      9.23 o 
   1   3  10       36.19       24.62      7.21 o 
   2   3  10      123.57      122.88      6.73 o 
   3   3  10      319.68      343.76     15.63 o 
   4   3  10      457.15      440.70     16.81 o 
   5   3  10      929.93      831.08     35.98 o 
   6   3  10        7.65        6.02      6.02 o 
   7   3  10      235.66      211.37     11.41 o 
   8   3  10        1.48       -4.66      7.26 o 
   9   3  10        4.50       -7.30      7.30 o 
  10   3  10      318.94      347.81     15.07 o 
  11   3  10       42.37       41.26     12.93 o 
  12   3  10       29.59       -1.68     23.88 o 
  13   3  10       66.40      111.03     22.43 o 
 -14   4  10        3.82      -11.33     12.59 o 
 -13   4  10        0.02        2.95     11.97 o 
 -12   4  10        0.16        2.37     11.35 o 
 -11   4  10       33.58       36.45      9.76 o 
 -10   4  10       16.99       21.49      9.48 o 
  -9   4  10       86.09       87.16     19.61 o 
  -8   4  10       59.47       47.45      8.44 o 
  -7   4  10       46.82       22.42     10.61 o 
  -6   4  10      125.16      105.46     13.54 o 
  -5   4  10      311.40      384.29     11.49 o 
  -4   4  10      900.20      797.62     12.81 o 
  -3   4  10       68.75       87.32      5.44 o 
  -2   4  10      777.71      766.41     15.10 o 
  -1   4  10      332.42      337.38     12.11 o 
   0   4  10      800.42      677.37     28.46 o 
   1   4  10      356.86      385.05     15.81 o 
   2   4  10     1095.76     1140.89     25.83 o 
   3   4  10     1472.86     1477.57     41.32 o 
   4   4  10       11.05        8.02     11.90 o 
   5   4  10       34.15       39.96     10.01 o 
   6   4  10        0.66       -3.84      6.22 o 
   7   4  10      274.90      278.73     12.02 o 
   8   4  10     1361.85     1331.60     24.05 o 
   9   4  10       50.47       76.50      9.82 o 
  10   4  10        0.65       -2.64     14.65 o 
  11   4  10       26.98       24.82      9.45 o 
  12   4  10      123.48      114.96     16.30 o 
  13   4  10       32.77       60.20     15.75 o 
 -14   5  10        3.28       -0.67     15.64 o 
 -13   5  10       10.77        6.75     17.28 o 
 -12   5  10        7.08       -3.64     11.96 o 
 -11   5  10        7.56        9.94     11.57 o 
 -10   5  10        0.20       -7.93      7.93 o 
  -9   5  10      311.77      324.68     15.36 o 
  -8   5  10      108.16      122.63     10.43 o 
  -7   5  10      301.27      293.61     17.17 o 
  -6   5  10      532.52      582.75     22.19 o 
  -5   5  10       33.85       29.45      6.13 o 
  -4   5  10       50.92       44.98      7.89 o 
  -3   5  10       72.13       67.21      6.58 o 
  -2   5  10      473.50      487.00     20.34 o 
  -1   5  10      180.02      173.05      9.90 o 
   0   5  10       39.37       47.50     11.94 o 
   1   5  10        7.20        7.94     11.75 o 
   2   5  10      164.13      173.59     12.12 o 
   3   5  10       29.29        7.51     10.61 o 
   4   5  10       52.23       56.62     10.07 o 
   5   5  10       13.43        4.12      9.62 o 
   6   5  10       14.21       18.85      9.28 o 
   7   5  10      197.26      240.86     12.15 o 
   8   5  10      661.18      623.07     17.18 o 
   9   5  10       77.12       58.29      9.65 o 
  10   5  10        6.32       -4.45      8.83 o 
  11   5  10        0.49        1.55      9.46 o 
  12   5  10       83.35      108.73     12.62 o 
  13   5  10       81.53      116.61     17.57 o 
 -13   6  10       16.28       27.79     14.73 o 
 -12   6  10        0.81       -7.18     12.03 o 
 -11   6  10       90.51       84.52     14.57 o 
 -10   6  10        9.55        1.68      9.13 o 
  -9   6  10       14.83       -3.44      9.43 o 
  -8   6  10       38.95       23.53     10.95 o 
  -7   6  10        8.97       32.47     10.44 o 
  -6   6  10       54.25       61.79     14.12 o 
  -5   6  10        8.17       18.37     10.84 o 
  -4   6  10       15.42        9.17      7.52 o 
  -3   6  10      283.56      270.92     16.53 o 
  -2   6  10       71.81       88.06     11.09 o 
  -1   6  10        0.94       -6.34      8.42 o 
   0   6  10      260.55      264.09     15.51 o 
   1   6  10      766.90      776.26     33.50 o 
   2   6  10       49.39       51.74     15.11 o 
   3   6  10      143.13      179.17     20.68 o 
   4   6  10       60.99       30.54     10.99 o 
   5   6  10     1835.62     1880.80     38.41 o 
   6   6  10      271.38      272.65     12.46 o 
   7   6  10       20.43       28.24     12.88 o 
   8   6  10       30.73       13.02      8.15 o 
   9   6  10        4.92        3.92      8.81 o 
  10   6  10       23.11       26.50     10.88 o 
  11   6  10      183.41      182.31     13.39 o 
  12   6  10       40.05       32.46     11.35 o 
 -13   7  10       18.28       -2.12     15.57 o 
 -12   7  10       10.02       -0.87     16.67 o 
 -11   7  10       26.32       31.88     13.41 o 
 -10   7  10        2.31       -9.11     22.32 o 
  -9   7  10      175.25      177.58     16.18 o 
  -8   7  10        0.13       15.92     10.63 o 
  -7   7  10       42.85       54.60     11.76 o 
  -6   7  10      212.78      222.31     34.26 o 
  -5   7  10        6.39       13.51      8.25 o 
  -4   7  10        2.63        6.06      9.61 o 
  -3   7  10       20.48       12.67      9.75 o 
  -2   7  10       60.14       61.31     11.68 o 
  -1   7  10        3.22        0.50     11.03 o 
   0   7  10      383.62      391.64     24.15 o 
   1   7  10      661.56      660.47     22.55 o 
   2   7  10        2.20       -0.15     14.96 o 
   3   7  10       80.63       84.01     19.53 o 
   4   7  10      157.59      155.51     21.82 o 
   5   7  10      113.17      109.50     19.84 o 
   6   7  10       13.46       -7.78     11.24 o 
   7   7  10       49.08       42.08      9.01 o 
   8   7  10       20.77       -0.91      8.72 o 
   9   7  10      174.37      173.96     18.06 o 
  10   7  10       65.57       42.81     10.78 o 
  11   7  10       26.49        5.79     11.55 o 
  12   7  10       41.65       51.07     12.55 o 
 -12   8  10        1.80      -21.75     26.10 o 
 -11   8  10       13.16       31.59     19.69 o 
 -10   8  10       24.28       34.49     19.08 o 
  -9   8  10        1.77       -3.97     15.57 o 
  -8   8  10        0.91       -1.58     11.18 o 
  -7   8  10        6.83       11.12     10.76 o 
  -6   8  10       20.98        8.28     11.90 o 
  -5   8  10       67.92       53.33     12.90 o 
  -4   8  10        0.08      -10.62     14.46 o 
  -3   8  10      283.18      270.06     17.97 o 
  -2   8  10       82.22       79.63     13.06 o 
  -1   8  10        0.59       -9.77      9.77 o 
   0   8  10       36.58       56.66     18.92 o 
   1   8  10      113.85      133.73     14.35 o 
   2   8  10      459.29      499.19     32.12 o 
   3   8  10      335.75      379.93     29.99 o 
   4   8  10       45.94       46.01     18.39 o 
   5   8  10       11.62       -4.58     16.33 o 
   6   8  10        4.33       -9.22      9.22 o 
   7   8  10       51.22       35.76     11.10 o 
   8   8  10      278.50      256.47     17.31 o 
   9   8  10       19.05       17.62     10.11 o 
  10   8  10       48.67       57.31     11.85 o 
  11   8  10       22.67       12.38     11.49 o 
 -11   9  10        1.25       -3.43     20.22 o 
 -10   9  10        1.53       17.55     19.92 o 
  -9   9  10        9.57       -2.98     17.09 o 
  -8   9  10        0.42      -14.96     14.96 o 
  -7   9  10       39.72       40.67     18.16 o 
  -6   9  10       41.67       39.91     16.25 o 
  -5   9  10       56.37       55.63     17.70 o 
  -4   9  10        3.63      -10.14     10.47 o 
  -3   9  10      993.56     1017.80     29.32 o 
  -2   9  10       37.63       12.29     12.19 o 
  -1   9  10      199.00      259.27     17.37 o 
   0   9  10       40.63       31.59     12.05 o 
   1   9  10       23.59       38.10     12.29 o 
   2   9  10       44.60       43.31     12.27 o 
   3   9  10        0.42        3.59     17.25 o 
   4   9  10      159.98      187.94     24.65 o 
   5   9  10       20.44       10.84     17.70 o 
   6   9  10        0.10       -9.80      9.80 o 
   7   9  10        2.94       -0.90     11.11 o 
   8   9  10        0.49      -10.55     11.50 o 
   9   9  10       59.51       51.32     13.88 o 
  10   9  10        8.67      -10.65     13.11 o 
 -11  10  10        1.07      -19.46     19.46 o 
 -10  10  10       45.43       36.40     21.98 o 
  -9  10  10        8.57       55.17     22.13 o 
  -8  10  10       27.63       59.44     21.06 o 
  -7  10  10        3.69       -1.30     17.09 o 
  -6  10  10       42.79       45.86     19.00 o 
  -5  10  10       12.30       15.72     16.18 o 
  -4  10  10        0.02      -10.80     15.72 o 
  -3  10  10       35.19       49.11     24.23 o 
  -2  10  10        4.61       21.75     12.40 o 
  -1  10  10        4.22       -8.46     11.27 o 
   0  10  10      122.05      123.45     14.85 o 
   1  10  10        7.24       17.81     12.02 o 
   2  10  10       61.33       65.39     13.58 o 
   3  10  10       35.86       50.40     13.09 o 
   4  10  10      122.37      114.31     22.89 o 
   5  10  10       43.72       52.65     20.91 o 
   6  10  10       27.78       39.51     11.73 o 
   7  10  10        6.57        0.94     11.80 o 
   8  10  10       18.80       13.96     12.69 o 
   9  10  10        8.53        1.84     13.26 o 
  10  10  10        0.69       16.18     18.31 o 
  -9  11  10        0.18      -20.30     20.30 o 
  -8  11  10        9.90        9.23     19.99 o 
  -7  11  10        3.47       20.68     19.46 o 
  -6  11  10       13.08       25.33     18.69 o 
  -5  11  10        5.65       15.03     19.92 o 
  -4  11  10       68.13       75.16     21.98 o 
  -3  11  10        4.73       -2.56     12.52 o 
  -2  11  10       29.34       35.61     13.56 o 
  -1  11  10       11.31        2.14     12.71 o 
   0  11  10      115.65      110.93     15.34 o 
   1  11  10      205.11      193.25     17.18 o 
   2  11  10       10.96        7.86     19.23 o 
   3  11  10        0.71       -8.16     19.15 o 
   4  11  10       14.15       24.11     20.30 o 
   5  11  10       60.64       66.84     22.97 o 
   6  11  10       67.50       61.07     13.44 o 
   7  11  10      238.28      246.52     18.06 o 
   8  11  10       25.25       12.75     13.88 o 
  -8  12  10        9.79        2.21     20.45 o 
  -7  12  10       36.64       30.75     22.28 o 
  -6  12  10       10.04       35.33     22.97 o 
  -5  12  10        4.74       21.90     21.67 o 
  -4  12  10       12.68       19.92     20.76 o 
  -3  12  10       16.76       39.98     21.29 o 
  -2  12  10       39.64       64.71     22.28 o 
  -1  12  10        0.01       17.32     19.92 o 
   0  12  10        9.62       -3.74     19.38 o 
   1  12  10        3.43       17.47     20.07 o 
   2  12  10       13.21        1.91     20.76 o 
   3  12  10       36.76       39.68     21.98 o 
   4  12  10        0.90        2.59     21.29 o 
   5  12  10        5.63      -17.32     20.60 o 
   6  12  10        1.51      -12.41     12.41 o 
   7  12  10        2.94       14.00     13.63 o 
  -6  13  10        0.33       56.31     25.49 o 
  -5  13  10        2.79        3.20     22.74 o 
  -4  13  10        1.60       -1.37     20.83 o 
  -3  13  10        9.62      -20.30     20.30 o 
  -2  13  10       11.23       17.25     21.67 o 
  -1  13  10        2.10       -0.23     22.21 o 
   0  13  10        6.18       -1.22     20.30 o 
   1  13  10       50.44       88.13     25.03 o 
   2  13  10       37.27       60.43     24.65 o 
   3  13  10       32.18       34.95     24.27 o 
   4  13  10       18.92       22.28     22.66 o 
   5  13  10        1.04       16.71     23.12 o 
  -3  14  10        3.06       -6.94     23.27 o 
  -2  14  10       36.61       41.97     25.56 o 
  -1  14  10        5.12       10.00     23.81 o 
   0  14  10        2.41        9.69     23.04 o 
   1  14  10        0.45       27.16     23.96 o 
   2  14  10       22.14       28.46     24.65 o 
 -13   0  11       18.98       -9.08     15.95 o 
 -11   0  11        3.47        3.28     14.27 o 
  -9   0  11      167.24      173.06     19.08 o 
  -7   0  11        0.79        8.43      7.99 o 
  -5   0  11        2.30        6.04      5.70 o 
  -3   0  11     1165.03     1078.45     22.06 o 
  -1   0  11      307.90      284.31     11.44 o 
   1   0  11      745.60      758.77     28.88 o 
   3   0  11     3493.04     3401.88     49.72 o 
   5   0  11        8.21        4.73     12.67 o 
   7   0  11      108.22      116.26     10.11 o 
   9   0  11       57.03        5.65     16.02 o 
  11   0  11       10.83       -9.69     16.79 o 
  13   0  11       20.93        4.88     20.45 o 
 -14   1  11        0.89      -11.26     11.26 o 
 -13   1  11        2.38       -0.52     11.01 o 
 -12   1  11       10.59        7.85     10.53 o 
 -11   1  11        0.20       -7.63      7.63 o 
 -10   1  11       12.48       12.92      7.80 o 
  -9   1  11       37.03       20.88      7.79 o 
  -8   1  11       15.83        6.47      7.12 o 
  -7   1  11      381.93      391.36     19.17 o 
  -6   1  11       13.16       15.40      5.63 o 
  -5   1  11       20.91       26.20      5.89 o 
  -4   1  11       26.04       40.36      4.49 o 
  -3   1  11      101.83      171.47      7.75 o 
  -2   1  11      272.45      247.70      6.84 o 
  -1   1  11      173.31      181.50      6.33 o 
   0   1  11        0.35       -1.02      3.07 o 
   1   1  11       45.89       58.66      5.27 o 
   2   1  11        0.23        3.16      5.78 o 
   3   1  11       11.47        6.41      6.14 o 
   4   1  11       52.29       47.35     12.35 o 
   5   1  11       31.99       41.54      5.61 o 
   6   1  11      409.32      410.63      9.68 o 
   7   1  11       72.06       80.82     10.81 o 
   8   1  11      195.64      211.46     14.10 o 
   9   1  11       13.77        4.69      9.16 o 
  10   1  11      123.83      110.64     19.61 o 
  11   1  11       54.50       48.32     15.15 o 
  12   1  11      122.04      123.70     27.01 o 
  13   1  11        0.46      -11.95     13.27 o 
 -14   2  11        5.95        6.62     12.41 o 
 -13   2  11       16.92       23.11     12.27 o 
 -12   2  11       20.19       22.14     11.60 o 
 -11   2  11       10.25       -0.44      8.35 o 
 -10   2  11       19.87       32.91      8.79 o 
  -9   2  11        5.19       -2.28      7.22 o 
  -8   2  11       26.69       44.90      8.07 o 
  -7   2  11      127.57      163.26     10.48 o 
  -6   2  11       33.36       37.28     10.91 o 
  -5   2  11       27.77       13.62      4.83 o 
  -4   2  11       91.01       94.94      5.96 o 
  -3   2  11        0.48        1.75      4.20 o 
  -2   2  11        0.35       -0.91      3.36 o 
  -1   2  11      238.62      243.97      8.06 o 
   0   2  11     1545.15     1490.80     18.64 o 
   1   2  11       31.25       33.39      6.41 o 
   2   2  11      657.28      671.93     15.09 o 
   3   2  11       22.14       42.75      8.70 o 
   4   2  11      152.50      165.80     10.59 o 
   5   2  11      139.58      107.73      7.56 o 
   6   2  11       74.91       96.46      7.69 o 
   7   2  11       34.74       33.30      7.51 o 
   8   2  11        8.15        7.88     10.89 o 
   9   2  11       82.55       66.64      9.15 o 
  10   2  11        6.36       -5.88      9.56 o 
  11   2  11       55.92       44.56     18.39 o 
  12   2  11       59.52       77.98     21.29 o 
  13   2  11        4.09       12.13     19.46 o 
 -14   3  11        0.07       -5.37     12.51 o 
 -13   3  11        4.37        7.46     11.98 o 
 -12   3  11       24.80       40.02     12.60 o 
 -11   3  11       13.95       21.88      9.16 o 
 -10   3  11       12.22       18.06      8.59 o 
  -9   3  11      172.51      165.94     11.36 o 
  -8   3  11        8.60       17.01      7.71 o 
  -7   3  11      121.13      135.41     12.30 o 
  -6   3  11      517.54      395.58     15.02 o 
  -5   3  11      115.10      136.10      7.08 o 
  -4   3  11       22.96        5.19      4.57 o 
  -3   3  11       97.56      114.16      6.18 o 
  -2   3  11      745.56      812.58     12.69 o 
  -1   3  11      102.00      135.86      8.51 o 
   0   3  11       45.16       53.71      8.22 o 
   1   3  11       11.40       15.35      7.96 o 
   2   3  11        0.08       -0.86      7.11 o 
   3   3  11        7.49       -4.10      8.00 o 
   4   3  11      348.52      333.62     16.67 o 
   5   3  11       21.94       13.90      9.63 o 
   6   3  11       51.81       55.72     11.17 o 
   7   3  11      368.23      342.33     13.81 o 
   8   3  11        2.76       -2.92      9.61 o 
   9   3  11      320.01      352.24     18.83 o 
  10   3  11       84.18       79.94      9.98 o 
  11   3  11        4.21       22.43     17.86 o 
  12   3  11        3.13        5.88     18.47 o 
  13   3  11        0.45       12.29     19.53 o 
 -14   4  11       13.92       17.54     13.80 o 
 -13   4  11        1.56      -10.47     11.22 o 
 -12   4  11        1.17        6.43     11.30 o 
 -11   4  11        1.52       -0.13     10.24 o 
 -10   4  11       20.92       17.63      8.69 o 
  -9   4  11      177.76      208.22     12.45 o 
  -8   4  11        6.01        2.96      7.39 o 
  -7   4  11      105.30      143.95     18.05 o 
  -6   4  11      108.37      123.69      8.54 o 
  -5   4  11      139.71      207.28     20.64 o 
  -4   4  11       24.56       31.38      6.52 o 
  -3   4  11      764.71      747.00     14.73 o 
  -2   4  11       25.92       32.37      5.31 o 
  -1   4  11        5.18       -5.00      6.43 o 
   0   4  11       59.38       63.56     13.74 o 
   1   4  11        8.22        9.60      8.44 o 
   2   4  11      305.72      271.87     15.73 o 
   3   4  11      114.57      118.61     11.70 o 
   4   4  11       17.36       20.93      9.16 o 
   5   4  11        9.21       12.64      9.87 o 
   6   4  11        2.13       -9.90      9.90 o 
   7   4  11      310.49      345.61     14.00 o 
   8   4  11      431.14      507.34     22.54 o 
   9   4  11       29.73       22.56      8.87 o 
  10   4  11        9.04       -0.36      8.70 o 
  11   4  11       25.06       17.98      9.79 o 
  12   4  11        1.54      -13.14     13.14 o 
  13   4  11       95.37      130.86     25.79 o 
 -13   5  11        0.09        8.15     12.77 o 
 -12   5  11        1.67      -11.58     16.63 o 
 -11   5  11       54.44       54.28     12.81 o 
 -10   5  11        0.21       -5.34      9.05 o 
  -9   5  11      152.79      117.12     11.17 o 
  -8   5  11      206.37      218.82     15.84 o 
  -7   5  11       21.28       26.25      7.90 o 
  -6   5  11       91.87       91.00     10.20 o 
  -5   5  11       17.19       11.79      7.92 o 
  -4   5  11       24.28       29.77      8.10 o 
  -3   5  11       15.53        6.46      6.01 o 
  -2   5  11      159.10      127.18      9.15 o 
  -1   5  11      428.40      429.04     14.10 o 
   0   5  11       73.73       82.96     11.28 o 
   1   5  11     1002.63     1013.12     37.47 o 
   2   5  11     1287.96     1332.27     30.11 o 
   3   5  11       46.74       36.55     10.53 o 
   4   5  11        0.41       -6.47      9.09 o 
   5   5  11       47.77       68.01     11.94 o 
   6   5  11       64.79       68.52     12.45 o 
   7   5  11       10.00        6.38      7.67 o 
   8   5  11       14.63       10.61      8.04 o 
   9   5  11       21.74        7.87      8.87 o 
  10   5  11        0.87       -1.85      9.09 o 
  11   5  11        1.43       -3.05      9.80 o 
  12   5  11      258.47      292.11     16.55 o 
 -13   6  11       50.59       54.67     14.88 o 
 -12   6  11        0.37       11.57     12.40 o 
 -11   6  11        7.04        4.12     13.93 o 
 -10   6  11        1.82       15.68     19.69 o 
  -9   6  11       28.64       24.74     11.51 o 
  -8   6  11      494.01      567.60     23.31 o 
  -7   6  11        0.14        2.79     10.07 o 
  -6   6  11       82.42      106.77     12.58 o 
  -5   6  11        0.01        5.64      8.51 o 
  -4   6  11        1.95       -7.53      7.53 o 
  -3   6  11       70.10       78.93     13.35 o 
  -2   6  11        1.52       -2.66      9.62 o 
  -1   6  11        0.16       -6.90     14.50 o 
   0   6  11      106.15      104.92     18.20 o 
   1   6  11      453.81      442.88     28.69 o 
   2   6  11      144.61      110.72     18.62 o 
   3   6  11       42.26       40.17     10.92 o 
   4   6  11       18.14       -2.01     14.96 o 
   5   6  11      269.60      233.74     30.14 o 
   6   6  11        0.97        0.69     10.87 o 
   7   6  11        0.93       -7.83      7.83 o 
   8   6  11      121.10      130.61     10.91 o 
   9   6  11       28.12       41.15      9.75 o 
  10   6  11      137.43      154.88     17.19 o 
  11   6  11       64.65       57.76     11.53 o 
  12   6  11       40.34       50.79     11.97 o 
 -12   7  11        0.00      -12.02     22.62 o 
 -11   7  11        8.85       42.88     18.77 o 
 -10   7  11       42.17       66.16     19.46 o 
  -9   7  11       66.01       61.50     18.08 o 
  -8   7  11       60.82       52.76     12.73 o 
  -7   7  11        4.47       18.79     11.16 o 
  -6   7  11      268.52      292.92     18.44 o 
  -5   7  11       26.54       -4.29      8.24 o 
  -4   7  11        0.02       -9.46      9.46 o 
  -3   7  11       41.68       28.06     10.65 o 
  -2   7  11      109.34      142.64     27.43 o 
  -1   7  11      316.31      289.65     18.39 o 
   0   7  11      206.23      219.61     16.00 o 
   1   7  11      729.28      732.78     24.24 o 
   2   7  11      253.71      231.51     23.88 o 
   3   7  11       17.44       18.69     16.86 o 
   4   7  11      190.54      170.32     22.66 o 
   5   7  11       10.91       13.37     10.82 o 
   6   7  11      164.07      148.79     15.40 o 
   7   7  11       84.91       69.45     10.82 o 
   8   7  11        0.03       -9.77      9.77 o 
   9   7  11       43.21       50.32     17.18 o 
  10   7  11       42.23        9.89     10.39 o 
  11   7  11        0.01        0.31     10.89 o 
 -12   8  11        0.51      -14.42     20.14 o 
 -11   8  11        6.52       39.07     20.83 o 
 -10   8  11        2.76       11.98     17.78 o 
  -9   8  11       11.00      -10.61     16.18 o 
  -8   8  11       15.96       -2.98     15.41 o 
  -7   8  11        3.08        2.06     10.45 o 
  -6   8  11       11.05       -2.14     13.74 o 
  -5   8  11       28.81        9.77     11.33 o 
  -4   8  11        1.15        0.43     10.59 o 
  -3   8  11      131.66      140.61     15.13 o 
  -2   8  11       14.27       19.76     15.03 o 
  -1   8  11       37.63       45.84     12.24 o 
   0   8  11       85.93      115.44     13.94 o 
   1   8  11        8.08        4.91     11.13 o 
   2   8  11       23.11       31.67     17.25 o 
   3   8  11       22.17       21.44     17.25 o 
   4   8  11      290.21      326.28     30.14 o 
   5   8  11       60.43       40.98     19.23 o 
   6   8  11       70.43       56.54     20.45 o 
   7   8  11       14.21       16.64     10.96 o 
   8   8  11        9.12       -3.34      9.24 o 
   9   8  11        0.39       -8.73      9.93 o 
  10   8  11       63.51       54.68     11.80 o 
  11   8  11       62.45       50.18     14.46 o 
 -11   9  11       18.13       28.00     21.98 o 
 -10   9  11        1.46       11.90     19.76 o 
  -9   9  11       27.07       11.06     18.69 o 
  -8   9  11        8.83       18.08     17.55 o 
  -7   9  11       51.70       87.98     19.84 o 
  -6   9  11       34.65       35.41     17.40 o 
  -5   9  11        2.82        1.00     11.90 o 
  -4   9  11       16.00       12.21     18.16 o 
  -3   9  11      185.80      206.51     25.49 o 
  -2   9  11       95.00       68.93     13.68 o 
  -1   9  11       70.29       56.08     13.62 o 
   0   9  11       57.66       70.06     17.86 o 
   1   9  11       75.93      103.30     14.23 o 
   2   9  11      300.11      347.38     20.88 o 
   3   9  11        0.43       27.24     18.47 o 
   4   9  11       95.83      116.67     22.36 o 
   5   9  11        0.88       -4.43     17.47 o 
   6   9  11       67.68       27.39     20.07 o 
   7   9  11       23.42       28.50     11.86 o 
   8   9  11       91.39       86.33     14.18 o 
   9   9  11      151.26      187.37     29.87 o 
  10   9  11       45.48       50.30     15.37 o 
 -10  10  11       32.86       38.76     22.97 o 
  -9  10  11        8.88       25.10     20.83 o 
  -8  10  11        1.26       -4.65     18.01 o 
  -7  10  11        4.84        8.47     17.63 o 
  -6  10  11        1.33      -14.88     14.88 o 
  -5  10  11       42.39       51.66     18.31 o 
  -4  10  11       84.93       51.18     14.78 o 
  -3  10  11       53.66       39.35     25.60 o 
  -2  10  11        0.07       -4.94     11.97 o 
  -1  10  11        2.62        3.79     12.05 o 
   0  10  11       20.10       36.05     13.23 o 
   1  10  11       42.16       30.33     18.31 o 
   2  10  11       96.83      102.44     14.61 o 
   3  10  11       36.74       38.51     13.28 o 
   4  10  11        1.23        6.71     18.54 o 
   5  10  11        6.02       -1.60     18.85 o 
   6  10  11       10.34      -11.90     19.69 o 
   7  10  11      197.54      212.63     21.82 o 
   8  10  11       33.06       17.60     16.98 o 
   9  10  11       75.43       65.54     16.22 o 
  -9  11  11       13.45       56.08     24.04 o 
  -8  11  11        7.61       19.46     21.21 o 
  -7  11  11       10.19        3.28     19.46 o 
  -6  11  11        0.45       -4.81     17.17 o 
  -5  11  11        3.54      -17.17     18.31 o 
  -4  11  11       17.52       32.98     14.83 o 
  -3  11  11      110.00      112.63     20.22 o 
  -2  11  11       43.22       37.31     14.14 o 
  -1  11  11       19.54       16.21     13.56 o 
   0  11  11       76.16      102.25     17.28 o 
   1  11  11       16.90       29.20     13.22 o 
   2  11  11       11.81        5.07     12.57 o 
   3  11  11       49.61       65.93     22.36 o 
   4  11  11        1.36       10.30     19.84 o 
   5  11  11       61.37       28.69     21.59 o 
   6  11  11       42.14       25.85     22.70 o 
   7  11  11      104.36      143.65     22.24 o 
   8  11  11       40.78       14.71     14.04 o 
  -7  12  11       10.80       -1.76     20.98 o 
  -6  12  11       12.28       25.10     23.58 o 
  -5  12  11       15.48       16.48     22.21 o 
  -4  12  11       43.51      106.90     25.18 o 
  -3  12  11        4.76       23.48     14.94 o 
  -2  12  11       21.79       72.11     22.97 o 
  -1  12  11        0.30      -18.62     19.46 o 
   0  12  11       11.23       28.23     22.05 o 
   1  12  11      130.33      167.72     26.55 o 
   2  12  11        6.14       -6.49     20.45 o 
   3  12  11       66.87       65.24     24.19 o 
   4  12  11       75.48       55.63     24.27 o 
   5  12  11        0.33      -11.60     21.44 o 
   6  12  11        0.85        1.09     12.87 o 
  -5  13  11        0.05        8.09     23.43 o 
  -4  13  11        3.55       -6.03     22.13 o 
  -3  13  11        5.38        5.19     22.51 o 
  -2  13  11       50.36       71.88     25.03 o 
  -1  13  11       22.94       48.30     24.19 o 
   0  13  11        1.42       -6.71     21.14 o 
   1  13  11       40.88       49.68     24.11 o 
   2  13  11       20.17        5.34     22.59 o 
   3  13  11        6.16        2.44     21.98 o 
   4  13  11        0.06       20.45     23.73 o 
 -14   0  12        3.32        8.09     17.55 o 
 -12   0  12        0.52       -0.61     15.26 o 
 -10   0  12       20.15       14.63      9.95 o 
  -8   0  12        1.08        0.12     10.07 o 
  -6   0  12       15.33       14.80      9.48 o 
  -4   0  12      164.00      208.95     13.74 o 
  -2   0  12      137.57      184.00      7.89 o 
   0   0  12       66.71       67.83      6.23 o 
   2   0  12     2061.88     2288.57     54.79 o 
   4   0  12      358.57      372.68     24.49 o 
   6   0  12      134.89      158.42     21.14 o 
   8   0  12      163.68      142.35     20.64 o 
  10   0  12      337.22      326.13     28.92 o 
  12   0  12      214.93      241.43     27.55 o 
 -14   1  12        0.03       14.85     12.71 o 
 -13   1  12        5.93      -10.58     10.79 o 
 -12   1  12        0.18      -10.14     10.14 o 
 -11   1  12       34.40       45.01     12.14 o 
 -10   1  12       58.64       72.23     10.03 o 
  -9   1  12        2.70       -1.23      7.50 o 
  -8   1  12       10.61        5.90      7.33 o 
  -7   1  12        2.32       -0.35      6.71 o 
  -6   1  12        8.66       -0.63      6.16 o 
  -5   1  12       42.65       59.59      6.11 o 
  -4   1  12       22.27       13.26      6.31 o 
  -3   1  12       19.70       27.62      5.51 o 
  -2   1  12       78.45      100.53      5.16 o 
  -1   1  12        0.39       -1.06      3.43 o 
   0   1  12      283.32      240.40     15.15 o 
   1   1  12       67.77       63.47      7.72 o 
   2   1  12      302.20      316.68     12.35 o 
   3   1  12     1389.86     1435.21     23.68 o 
   4   1  12       95.57      150.42      9.50 o 
   5   1  12       62.37       46.74      9.89 o 
   6   1  12       27.25       31.74      7.23 o 
   7   1  12      357.14      356.81     13.76 o 
   8   1  12      371.99      332.68     15.21 o 
   9   1  12       12.32       16.76      8.03 o 
  10   1  12      286.78      252.02     17.52 o 
  11   1  12       48.29       75.63     28.77 o 
  12   1  12      132.04      150.84     17.40 o 
  13   1  12       63.35       49.34     15.51 o 
 -14   2  12        0.83        4.32     13.16 o 
 -13   2  12        9.49       19.60     21.52 o 
 -12   2  12       29.06       38.65     12.44 o 
 -11   2  12       11.96       10.34     10.74 o 
 -10   2  12       11.55        6.80      8.22 o 
  -9   2  12        0.40       -4.68      7.49 o 
  -8   2  12       17.59       27.20      7.99 o 
  -7   2  12       48.39       41.59     10.09 o 
  -6   2  12      300.45      267.60     13.16 o 
  -5   2  12       49.40       44.12      6.20 o 
  -4   2  12      125.88      109.14      6.52 o 
  -3   2  12      941.50      943.66     12.75 o 
  -2   2  12        7.32        9.40      5.20 o 
  -1   2  12      583.57      693.42     10.83 o 
   0   2  12       35.44       39.38      6.91 o 
   1   2  12      111.85      106.40      8.29 o 
   2   2  12       79.57       85.15      8.97 o 
   3   2  12       39.94       48.45      7.71 o 
   4   2  12        4.73        3.25      8.61 o 
   5   2  12      576.97      644.93     18.02 o 
   6   2  12        3.83       -1.67     11.03 o 
   7   2  12      815.07      820.86     21.62 o 
   8   2  12        2.45       -0.61      8.86 o 
   9   2  12        0.48        3.22      9.50 o 
  10   2  12      196.00      158.44     20.95 o 
  11   2  12        6.59       10.99     18.01 o 
  12   2  12        3.55       -6.64     18.62 o 
 -13   3  12       34.71       33.29     13.22 o 
 -12   3  12       12.48       -3.32     11.19 o 
 -11   3  12        2.48       -4.22     10.22 o 
 -10   3  12        1.78       -7.70      7.70 o 
  -9   3  12       98.70      128.92     10.97 o 
  -8   3  12       20.80       32.08      8.35 o 
  -7   3  12      231.41      275.70     21.86 o 
  -6   3  12        1.48        8.49      6.30 o 
  -5   3  12      464.11      487.26     16.74 o 
  -4   3  12      138.08      133.10     10.62 o 
  -3   3  12        0.47        5.79      5.85 o 
  -2   3  12      278.66      283.40     11.09 o 
  -1   3  12        0.90        1.92      5.64 o 
   0   3  12       54.79       63.72      7.44 o 
   1   3  12      545.98      444.44     14.43 o 
   2   3  12      169.76      152.90     11.59 o 
   3   3  12       42.92       21.97      9.36 o 
   4   3  12      140.88      147.36     12.77 o 
   5   3  12        1.74       -2.68      9.62 o 
   6   3  12      143.37      148.10     13.67 o 
   7   3  12      523.52      607.13     18.87 o 
   8   3  12       14.28       10.81      7.98 o 
   9   3  12        3.96        0.08      9.52 o 
  10   3  12      208.88      200.98     14.64 o 
  11   3  12        2.75      -10.70     11.98 o 
  12   3  12       28.49       46.70     20.76 o 
 -13   4  12        0.90       14.67     12.56 o 
 -12   4  12        3.87        6.85     11.62 o 
 -11   4  12        2.36        3.36     10.95 o 
 -10   4  12       20.27        5.43      8.75 o 
  -9   4  12       68.06       73.65     10.10 o 
  -8   4  12      122.63      127.19     13.38 o 
  -7   4  12        4.61        6.32      9.68 o 
  -6   4  12       41.51       24.62      8.55 o 
  -5   4  12      169.97      172.78      9.75 o 
  -4   4  12      215.90      233.23     10.31 o 
  -3   4  12      771.25      720.27     15.26 o 
  -2   4  12      157.47      203.50      8.05 o 
  -1   4  12        5.56        1.64      6.55 o 
   0   4  12      741.39      824.29     23.90 o 
   1   4  12      254.22      240.13     15.36 o 
   2   4  12       13.43       24.46      9.23 o 
   3   4  12        1.99       12.51      9.21 o 
   4   4  12       52.23       45.30     10.78 o 
   5   4  12        1.19        3.78     14.96 o 
   6   4  12       36.15       17.35     12.51 o 
   7   4  12        1.88       -5.14     10.78 o 
   8   4  12      404.27      404.69     15.74 o 
   9   4  12        4.46        7.20      8.41 o 
  10   4  12        0.09       -0.59      8.95 o 
  11   4  12        0.35       -5.03     10.78 o 
  12   4  12       66.42      134.15     24.42 o 
 -13   5  12        5.33       14.17     12.87 o 
 -12   5  12        6.40        1.95     11.89 o 
 -11   5  12       10.54       22.55     11.92 o 
 -10   5  12       30.45       28.14     11.62 o 
  -9   5  12       29.41       14.68     11.11 o 
  -8   5  12      294.68      310.51     19.12 o 
  -7   5  12       13.59       25.54     10.44 o 
  -6   5  12       29.58       46.16      9.45 o 
  -5   5  12       65.67       68.60      9.76 o 
  -4   5  12        8.97       12.78      8.12 o 
  -3   5  12        2.30        2.88      7.77 o 
  -2   5  12       33.90       18.34     10.13 o 
  -1   5  12      480.54      489.11     15.86 o 
   0   5  12      232.76      226.51     15.34 o 
   1   5  12       31.85       44.10     15.87 o 
   2   5  12       70.78       72.00     11.65 o 
   3   5  12      147.93      160.46     14.07 o 
   4   5  12      949.69     1000.11     27.70 o 
   5   5  12       64.57       41.92     11.79 o 
   6   5  12        4.69       -7.30     10.71 o 
   7   5  12      217.71      198.73     16.32 o 
   8   5  12      371.62      401.50     19.91 o 
   9   5  12        0.77       -4.13      8.51 o 
  10   5  12       57.48       52.47     20.82 o 
  11   5  12        3.25      -10.07     10.07 o 
  12   5  12       22.46       31.08     29.26 o 
 -12   6  12        3.17        5.42     18.62 o 
 -11   6  12        5.57       32.51     19.08 o 
 -10   6  12       23.36       -5.27     15.80 o 
  -9   6  12       17.39       18.69     16.10 o 
  -8   6  12       55.66       48.81     19.42 o 
  -7   6  12        0.00       12.90     10.30 o 
  -6   6  12       58.22       43.63      9.58 o 
  -5   6  12        2.85       10.51      8.36 o 
  -4   6  12       40.62       24.34     10.20 o 
  -3   6  12      368.44      397.28     19.45 o 
  -2   6  12        7.25        7.48     11.03 o 
  -1   6  12        0.01       -6.64     10.80 o 
   0   6  12       78.64       91.73     13.17 o 
   1   6  12      861.32      890.87     38.31 o 
   2   6  12       10.20       21.52     15.80 o 
   3   6  12      680.15      598.90     53.91 o 
   4   6  12        8.24        1.43     10.48 o 
   5   6  12       34.13       26.62     11.60 o 
   6   6  12       35.50       14.73     12.12 o 
   7   6  12        6.64      -15.08     22.47 o 
   8   6  12        2.20       -6.77      9.41 o 
   9   6  12       42.97       37.93     10.20 o 
  10   6  12        0.39       -9.33      9.33 o 
  11   6  12        2.49      -10.40     10.40 o 
 -12   7  12        0.61       18.54     19.99 o 
 -11   7  12        2.62       10.91     18.92 o 
 -10   7  12        2.97       12.21     16.94 o 
  -9   7  12       53.52       60.97     19.31 o 
  -8   7  12       11.15        9.78     11.31 o 
  -7   7  12        4.22       -7.19     10.28 o 
  -6   7  12       56.25       32.98     11.59 o 
  -5   7  12        1.46       -4.70      8.47 o 
  -4   7  12       23.62       21.39     11.48 o 
  -3   7  12      148.69      235.10     16.27 o 
  -2   7  12        2.22        7.66     11.12 o 
  -1   7  12        1.52       -2.22     10.76 o 
   0   7  12      169.22      128.18     14.52 o 
   1   7  12      780.76      783.87     25.66 o 
   2   7  12      991.42      961.61     40.37 o 
   3   7  12        8.89       22.97     17.55 o 
   4   7  12       53.55       47.46     18.54 o 
   5   7  12        0.03       -9.92     11.22 o 
   6   7  12      126.35      109.63     15.01 o 
   7   7  12      147.39      159.78     16.70 o 
   8   7  12       22.03       12.90      9.42 o 
   9   7  12        4.39       -0.74      9.61 o 
  10   7  12       60.61       52.73     12.82 o 
  11   7  12        1.04        6.55     12.78 o 
 -11   8  12       11.57        6.33     20.30 o 
 -10   8  12        1.53      -10.15     16.94 o 
  -9   8  12        1.54       -5.27     16.41 o 
  -8   8  12       21.53       13.12     17.40 o 
  -7   8  12       11.43        8.64     11.71 o 
  -6   8  12       11.81       11.67     15.41 o 
  -5   8  12       39.68       30.67     12.83 o 
  -4   8  12       76.06       84.84     13.68 o 
  -3   8  12        7.10       -2.09     11.61 o 
  -2   8  12       32.82       45.30     12.89 o 
  -1   8  12        6.95      -10.86     10.86 o 
   0   8  12       17.47        9.34     11.61 o 
   1   8  12       35.38       64.32     13.11 o 
   2   8  12       28.11       43.57     17.63 o 
   3   8  12       13.17      -11.22     16.10 o 
   4   8  12      259.88      240.97     25.94 o 
   5   8  12       20.49       -6.79     17.25 o 
   6   8  12       24.46       -5.27     18.24 o 
   7   8  12       77.50       84.36     12.72 o 
   8   8  12        3.05       -9.27      9.27 o 
   9   8  12       96.22      109.45     14.14 o 
  10   8  12       15.19        4.66     11.19 o 
 -10   9  12        0.27       11.14     20.30 o 
  -9   9  12       16.61       33.80     19.53 o 
  -8   9  12       15.26       19.38     17.78 o 
  -7   9  12       54.22       57.69     18.92 o 
  -6   9  12       34.46       36.17     17.86 o 
  -5   9  12       13.11       23.73     15.49 o 
  -4   9  12       40.15       40.54     13.89 o 
  -3   9  12      157.40      139.30     16.42 o 
  -2   9  12       10.90       15.45     12.56 o 
  -1   9  12       27.43       38.00     12.94 o 
   0   9  12       15.44        7.68     12.17 o 
   1   9  12       24.68       18.04     12.24 o 
   2   9  12        2.89        8.03     12.06 o 
   3   9  12       10.14       18.62     18.39 o 
   4   9  12       36.22       30.06     19.38 o 
   5   9  12       72.69       58.07     21.59 o 
   6   9  12        4.49        4.58     19.38 o 
   7   9  12       60.72       34.63     19.34 o 
   8   9  12        1.00      -11.69     11.69 o 
   9   9  12      127.49      147.51     16.49 o 
  -9  10  12        6.65       19.92     21.21 o 
  -8  10  12        4.06       38.99     20.37 o 
  -7  10  12        0.74      -16.79     16.79 o 
  -6  10  12       32.14       43.27     19.00 o 
  -5  10  12        5.64       10.91     18.92 o 
  -4  10  12        1.14        0.03     12.94 o 
  -3  10  12        0.89       -5.28     12.44 o 
  -2  10  12        0.23       -4.44     12.70 o 
  -1  10  12       39.67       36.90     13.84 o 
   0  10  12       21.69       14.79     13.00 o 
   1  10  12        2.97        2.53     12.36 o 
   2  10  12       50.42       56.98     21.48 o 
   3  10  12        0.16        1.64     12.57 o 
   4  10  12        9.04       18.08     19.76 o 
   5  10  12       44.96       38.99     21.37 o 
   6  10  12        8.53       22.21     21.98 o 
   7  10  12       66.39       71.21     14.33 o 
   8  10  12        1.50        3.44     13.40 o 
  -8  11  12       12.10        7.33     22.05 o 
  -7  11  12        0.15       10.68     19.31 o 
  -6  11  12        2.26       41.82     22.36 o 
  -5  11  12       27.60       51.13     22.43 o 
  -4  11  12       13.35       14.18     14.78 o 
  -3  11  12       65.46       79.23     15.88 o 
  -2  11  12        0.02      -12.95     12.95 o 
  -1  11  12        6.25       14.98     30.98 o 
   0  11  12        3.05       -4.90     12.85 o 
   1  11  12       21.93       56.68     14.34 o 
   2  11  12       18.28       15.50     13.64 o 
   3  11  12       47.00       54.89     22.66 o 
   4  11  12        6.32        0.08     20.60 o 
   5  11  12        2.07       15.95     22.28 o 
   6  11  12        7.19      -17.09     21.98 o 
   7  11  12       79.59       70.48     15.35 o 
  -6  12  12       21.24       22.43     24.04 o 
  -5  12  12        3.15       31.59     23.27 o 
  -4  12  12       65.38       72.49     24.57 o 
  -3  12  12        0.85       25.37     15.83 o 
  -2  12  12       12.15        8.07     14.51 o 
  -1  12  12       12.51       -1.53     20.60 o 
   0  12  12        0.09       -1.14     20.45 o 
   1  12  12       67.14       92.94     24.34 o 
   2  12  12       90.46       98.59     25.94 o 
   3  12  12        5.92       -3.59     20.91 o 
   4  12  12        1.98       28.77     23.12 o 
   5  12  12        8.37        0.23     22.43 o 
  -4  13  12        2.71       19.31     24.04 o 
  -3  13  12        0.00       17.25     22.66 o 
  -2  13  12       55.03       72.80     25.18 o 
  -1  13  12        2.31       21.29     23.04 o 
   0  13  12        5.06        7.63     21.29 o 
   1  13  12       14.56       20.07     22.89 o 
   2  13  12        5.05       22.43     23.12 o 
 -13   0  13        0.01      -14.50     15.41 o 
 -11   0  13        0.15       -4.43     15.03 o 
  -9   0  13        0.26       -8.97      8.97 o 
  -7   0  13       84.84       82.57     11.05 o 
  -5   0  13       31.15       -3.19     18.92 o 
  -3   0  13      204.10      212.01     10.66 o 
  -1   0  13       26.66       25.93      6.68 o 
   1   0  13      283.17      335.37     22.28 o 
   3   0  13     1929.90     2134.81     54.86 o 
   5   0  13        6.81      -12.13     13.35 o 
   7   0  13      143.59      148.87     11.47 o 
   9   0  13        2.45       -0.53     16.48 o 
  11   0  13       39.70       47.23     20.76 o 
 -13   1  13        4.97       10.51     12.15 o 
 -12   1  13        0.39        9.15     16.33 o 
 -11   1  13        0.88       -4.16     11.64 o 
 -10   1  13       29.18       29.24      9.09 o 
  -9   1  13       36.28       26.20      8.62 o 
  -8   1  13       24.55       22.41      6.79 o 
  -7   1  13        6.20       -1.03      5.86 o 
  -6   1  13      106.35      126.91      7.89 o 
  -5   1  13       59.28       29.42      6.02 o 
  -4   1  13       33.18       14.91      6.16 o 
  -3   1  13      273.88      257.13      9.76 o 
  -2   1  13        0.18        3.55      3.95 o 
  -1   1  13       15.81       13.23      4.66 o 
   0   1  13       40.05       35.99      6.92 o 
   1   1  13       20.55        9.08      6.71 o 
   2   1  13        4.86       -9.95     14.54 o 
   3   1  13        2.68        1.60     12.29 o 
   4   1  13        2.65        3.98      9.41 o 
   5   1  13        6.34        1.46      9.70 o 
   6   1  13      110.89      116.70     12.27 o 
   7   1  13        0.64        1.22      7.25 o 
   8   1  13       57.67       57.80      8.85 o 
   9   1  13      166.70      206.62     12.13 o 
  10   1  13      149.67      158.20     16.51 o 
  11   1  13       22.35       35.78     14.13 o 
  12   1  13       69.30       92.03     16.56 o 
 -13   2  13        1.19       17.22     12.63 o 
 -12   2  13        0.02       -6.28     10.87 o 
 -11   2  13        0.37       -3.16     10.54 o 
 -10   2  13        0.04       -3.63      8.25 o 
  -9   2  13        0.80       -6.78      9.30 o 
  -8   2  13       41.01       38.28      8.44 o 
  -7   2  13      104.31      102.21     14.12 o 
  -6   2  13       11.04       20.00      7.23 o 
  -5   2  13      292.00      327.71     10.47 o 
  -4   2  13      215.84      212.61      9.99 o 
  -3   2  13       38.03       50.18      6.67 o 
  -2   2  13      142.80      140.30      9.63 o 
  -1   2  13        0.80        4.53      4.77 o 
   0   2  13        3.08       -3.98      6.34 o 
   1   2  13      210.73      165.67      9.83 o 
   2   2  13      263.49      262.09     12.31 o 
   3   2  13       15.75       32.28      8.04 o 
   4   2  13      166.28      167.58     10.49 o 
   5   2  13        5.30       -0.58      9.73 o 
   6   2  13      171.79      137.35     13.20 o 
   7   2  13      218.85      232.43     22.70 o 
   8   2  13        1.07        4.76      9.42 o 
   9   2  13       11.76       14.64      8.56 o 
  10   2  13        0.01       -8.29      8.36 o 
  11   2  13       12.45        5.93     13.32 o 
  12   2  13       75.03       72.14     18.24 o 
 -13   3  13        0.98        4.30     13.43 o 
 -12   3  13       21.34       22.58     12.10 o 
 -11   3  13        3.74       -2.86     12.90 o 
 -10   3  13       28.45       15.81     10.90 o 
  -9   3  13      115.69      121.80     11.17 o 
  -8   3  13       36.67       28.46     10.68 o 
  -7   3  13        4.20        8.00     11.14 o 
  -6   3  13      132.95      115.33     10.48 o 
  -5   3  13       82.26       86.79     10.79 o 
  -4   3  13      135.98      102.66      8.73 o 
  -3   3  13      234.59      217.63      9.93 o 
  -2   3  13       85.72      115.94     11.42 o 
  -1   3  13        1.40       -1.99      6.28 o 
   0   3  13      480.33      566.17     15.61 o 
   1   3  13      228.82      205.68     10.58 o 
   2   3  13      146.09      141.20     10.02 o 
   3   3  13        0.08        3.65      8.93 o 
   4   3  13       16.09       10.61      9.92 o 
   5   3  13       47.35       35.03     10.84 o 
   6   3  13      616.15      603.62     22.96 o 
   7   3  13       59.76       49.75     18.16 o 
   8   3  13       16.92       32.10      9.96 o 
   9   3  13       37.19       37.44     10.97 o 
  10   3  13        3.85        6.97     11.60 o 
  11   3  13        5.62       -6.37     11.54 o 
  12   3  13       62.13       40.06     22.21 o 
 -13   4  13        0.09        2.46     12.51 o 
 -12   4  13       17.05       12.63     12.60 o 
 -11   4  13        0.66       -1.05     10.95 o 
 -10   4  13        0.54       -0.45     10.25 o 
  -9   4  13        1.54       10.32     10.71 o 
  -8   4  13      140.25      119.30     13.93 o 
  -7   4  13      104.76      121.23     13.30 o 
  -6   4  13        9.42        0.96      8.15 o 
  -5   4  13       17.74       18.39      7.49 o 
  -4   4  13      270.32      263.11     11.47 o 
  -3   4  13       36.03       30.08      7.34 o 
  -2   4  13      279.68      289.80     17.52 o 
  -1   4  13      162.37      168.67      9.20 o 
   0   4  13       26.91       31.96      8.13 o 
   1   4  13        7.52       10.11      9.96 o 
   2   4  13       17.61       -4.22      9.60 o 
   3   4  13       12.60       28.35     10.66 o 
   4   4  13      459.35      485.69     20.64 o 
   5   4  13       12.82        9.28     10.49 o 
   6   4  13        4.79       -8.95     14.88 o 
   7   4  13       25.05       25.89     11.86 o 
   8   4  13        8.13        6.43      8.54 o 
   9   4  13        0.12        6.83     10.29 o 
  10   4  13       27.14       34.70     11.84 o 
  11   4  13      121.02      142.53     15.03 o 
 -12   5  13        0.11        9.77     17.25 o 
 -11   5  13        1.40       14.50     17.25 o 
 -10   5  13        0.53       -4.50     15.80 o 
  -9   5  13        1.99      -12.82     14.27 o 
  -8   5  13       28.53       24.21     11.41 o 
  -7   5  13        0.66       -9.10      9.46 o 
  -6   5  13       87.01      120.44     11.31 o 
  -5   5  13       10.91        9.09      8.42 o 
  -4   5  13       13.64       12.57      8.38 o 
  -3   5  13      579.40      650.44     23.60 o 
  -2   5  13       34.64       32.98     11.66 o 
  -1   5  13        4.06       -1.62      8.35 o 
   0   5  13        9.40       -4.26     10.22 o 
   1   5  13      153.70      180.62     21.21 o 
   2   5  13      149.43      142.17     13.92 o 
   3   5  13      557.31      539.60     23.77 o 
   4   5  13      145.86      164.50     22.97 o 
   5   5  13       89.16       60.56     12.68 o 
   6   5  13        0.85       -8.09     11.06 o 
   7   5  13       24.62       14.21     12.16 o 
   8   5  13       27.29       28.45      9.18 o 
   9   5  13       52.78       67.87     10.57 o 
  10   5  13       96.50      118.55     14.10 o 
  11   5  13       41.21       39.47     13.05 o 
 -12   6  13       12.90       12.90     18.77 o 
 -11   6  13        0.02       13.20     18.01 o 
 -10   6  13        9.86       11.67     16.33 o 
  -9   6  13        0.95       11.67     16.02 o 
  -8   6  13       23.65       17.79     11.76 o 
  -7   6  13        1.16       -1.66     12.09 o 
  -6   6  13        0.88       -8.32      8.32 o 
  -5   6  13        4.56       -2.43      8.61 o 
  -4   6  13       67.13       98.11     13.67 o 
  -3   6  13        8.93       17.13     10.71 o 
  -2   6  13       50.34       38.13     12.37 o 
  -1   6  13        6.57        5.15     10.90 o 
   0   6  13        3.38       -0.36     11.25 o 
   1   6  13      887.16      955.00     27.98 o 
   2   6  13       16.45       23.65     16.25 o 
   3   6  13      254.75      272.98     17.45 o 
   4   6  13       68.64       63.98     13.17 o 
   5   6  13        1.86       10.69     22.93 o 
   6   6  13       17.41       19.48     11.92 o 
   7   6  13       43.67       44.69     13.75 o 
   8   6  13      102.33       90.65     10.86 o 
   9   6  13        4.48       -7.89     10.05 o 
  10   6  13        2.23       -7.79     14.82 o 
 -11   7  13        2.26       -1.07     17.78 o 
 -10   7  13        0.01        5.27     17.32 o 
  -9   7  13       57.72       53.03     19.00 o 
  -8   7  13        2.69        2.52     16.10 o 
  -7   7  13        9.74        0.83     10.98 o 
  -6   7  13        6.76       -4.19      9.28 o 
  -5   7  13        7.76      -10.38     10.38 o 
  -4   7  13       74.22       69.75     13.10 o 
  -3   7  13        8.08        3.57     11.62 o 
  -2   7  13        0.20      -10.65     10.65 o 
  -1   7  13       16.20       18.69     11.76 o 
   0   7  13       72.06       61.01     13.16 o 
   1   7  13      309.24      296.85     27.74 o 
   2   7  13      577.34      525.90     32.74 o 
   3   7  13       38.87       38.53     18.31 o 
   4   7  13       54.13       64.55     19.00 o 
   5   7  13       10.71       -4.28     11.40 o 
   6   7  13       51.00       32.46     16.83 o 
   7   7  13      166.44      213.17     18.28 o 
   8   7  13       18.41        9.54      9.59 o 
   9   7  13        9.95       -3.26      9.73 o 
  10   7  13        8.88       -4.64     14.18 o 
 -10   8  13        0.04       -1.68     18.39 o 
  -9   8  13       18.88       13.35     18.01 o 
  -8   8  13        2.38      -15.49     15.49 o 
  -7   8  13       21.20       48.68     18.08 o 
  -6   8  13        3.16       -0.76     15.11 o 
  -5   8  13       16.86       35.09     21.10 o 
  -4   8  13      168.12      189.91     28.16 o 
  -3   8  13       12.66       21.45     12.95 o 
  -2   8  13        0.05       -3.40     13.09 o 
  -1   8  13        6.63       -0.59     11.84 o 
   0   8  13        0.95       -2.24     11.57 o 
   1   8  13       97.90      119.66     22.36 o 
   2   8  13        7.78        4.19     11.82 o 
   3   8  13        0.35       -8.70     16.79 o 
   4   8  13       73.33       81.19     21.37 o 
   5   8  13        9.84       -9.00     17.40 o 
   6   8  13       24.63       35.25     19.92 o 
   7   8  13        2.40        1.53     19.92 o 
   8   8  13       15.17        5.57      9.89 o 
   9   8  13       35.59       51.77     18.75 o 
 -10   9  13        1.02      -18.47     18.47 o 
  -9   9  13       24.11        1.68     18.31 o 
  -8   9  13        7.55       23.65     19.23 o 
  -7   9  13       17.88       10.91     17.09 o 
  -6   9  13        1.47      -15.57     15.57 o 
  -5   9  13        0.18      -12.06     12.06 o 
  -4   9  13        3.71       -0.90     27.58 o 
  -3   9  13        0.45       11.66     13.28 o 
  -2   9  13       10.32       21.51     13.27 o 
  -1   9  13       12.17        5.88     12.76 o 
   0   9  13        0.22        0.46     12.44 o 
   1   9  13      140.14      173.51     17.03 o 
   2   9  13       25.22       41.50     13.71 o 
   3   9  13       42.28       15.41     18.62 o 
   4   9  13       11.75       22.74     19.92 o 
   5   9  13        1.19      -16.18     18.16 o 
   6   9  13       29.40        5.88     20.30 o 
   7   9  13        0.01       -6.94     20.76 o 
   8   9  13        6.43       -7.55     12.63 o 
  -8  10  13        8.46        5.49     19.84 o 
  -7  10  13        9.16       11.98     18.92 o 
  -6  10  13        1.95       13.43     18.01 o 
  -5  10  13       45.22       52.73     15.97 o 
  -4  10  13        4.26       -1.03     13.44 o 
  -3  10  13        1.68      -14.84     21.37 o 
  -2  10  13        3.20       20.74     14.80 o 
  -1  10  13      206.67      266.39     23.65 o 
   0  10  13       48.52       28.45     15.91 o 
   1  10  13        0.03        1.84     19.31 o 
   2  10  13       11.36       15.59     13.17 o 
   3  10  13       35.46       72.31     29.19 o 
   4  10  13       91.11      103.09     24.49 o 
   5  10  13       65.51       84.47     23.88 o 
   6  10  13        1.98       -2.06     21.59 o 
   7  10  13       10.17        9.84     22.74 o 
  -7  11  13       15.04       20.22     20.98 o 
  -6  11  13        5.15       26.86     22.36 o 
  -5  11  13        7.39        2.90     20.91 o 
  -4  11  13       18.48       12.58     15.16 o 
  -3  11  13       38.16       23.71     15.11 o 
  -2  11  13        8.21        8.90     14.24 o 
  -1  11  13       16.91        7.17     27.20 o 
   0  11  13        0.29       12.46     14.05 o 
   1  11  13       27.31       48.26     15.10 o 
   2  11  13       22.59       21.23     14.55 o 
   3  11  13       17.60       21.00     16.44 o 
   4  11  13        1.65       17.55     15.07 o 
   5  11  13        4.74        5.11     21.75 o 
   6  11  13       12.09      -15.72     21.90 o 
  -5  12  13        0.03       12.67     22.36 o 
  -4  12  13       37.47       34.73     16.85 o 
  -3  12  13        0.37       -0.81     20.22 o 
  -2  12  13       19.39        4.31     15.00 o 
  -1  12  13        5.72        3.78     15.11 o 
   0  12  13       22.35       28.23     22.74 o 
   1  12  13      142.86      215.87     30.06 o 
   2  12  13       47.88       86.45     25.64 o 
   3  12  13       25.14       12.90     23.20 o 
   4  12  13        1.05      -12.51     21.44 o 
 -12   0  14        3.45        1.07     16.25 o 
 -10   0  14        0.90      -12.82     12.82 o 
  -8   0  14      124.58      161.60     13.62 o 
  -6   0  14        0.06       -1.46      9.32 o 
  -4   0  14       12.94        7.21     24.23 o 
  -2   0  14        9.74       10.53      6.85 o 
   0   0  14       36.84       44.03     13.74 o 
   2   0  14      123.70      128.42     17.55 o 
   4   0  14        8.45        1.53     13.58 o 
   6   0  14      237.57      211.60     20.83 o 
   8   0  14        9.03        3.55     11.56 o 
  10   0  14       71.70       54.94     20.45 o 
 -13   1  14        0.33        5.16     12.27 o 
 -12   1  14        0.06       -2.36     11.03 o 
 -11   1  14        0.61        4.04     11.19 o 
 -10   1  14        4.72       -5.80     10.25 o 
  -9   1  14       21.06       24.80      7.55 o 
  -8   1  14        0.15       -6.28      6.28 o 
  -7   1  14        0.69       -6.86      6.86 o 
  -6   1  14       31.76       20.30      6.31 o 
  -5   1  14        7.90       13.08      6.73 o 
  -4   1  14       50.61       48.15      9.01 o 
  -3   1  14       42.59       47.80      8.19 o 
  -2   1  14       31.10       22.24      6.53 o 
  -1   1  14      289.34      301.29     10.57 o 
   0   1  14       20.87       35.70     10.64 o 
   1   1  14        9.30       11.99      9.25 o 
   2   1  14       80.77       61.15     10.46 o 
   3   1  14       11.69        8.13      9.33 o 
   4   1  14      172.40      173.02     32.93 o 
   5   1  14        9.89        8.49      9.99 o 
   6   1  14        0.09      -10.11     10.11 o 
   7   1  14       26.33       14.53      7.71 o 
   8   1  14        4.92       -0.29      7.95 o 
   9   1  14        2.21       -2.99      8.44 o 
  10   1  14       18.81       10.40     12.92 o 
  11   1  14       19.87       39.13     14.54 o 
 -12   2  14        0.08        1.97     11.37 o 
 -11   2  14        1.39        9.39     11.32 o 
 -10   2  14       57.24       37.06     14.50 o 
  -9   2  14        2.73       -1.90      8.15 o 
  -8   2  14        0.27       20.81     16.48 o 
  -7   2  14        5.43       -6.56     14.46 o 
  -6   2  14       50.50       62.47      7.16 o 
  -5   2  14       83.07       90.51      8.76 o 
  -4   2  14       54.19       56.63      8.09 o 
  -3   2  14      364.75      336.36     17.82 o 
  -2   2  14       54.72       53.97      8.89 o 
  -1   2  14        9.23        3.60      5.99 o 
   0   2  14      146.33      168.34     10.30 o 
   1   2  14        8.74       14.32      7.84 o 
   2   2  14       26.63       12.56      9.67 o 
   3   2  14        4.93       12.49      9.71 o 
   4   2  14        0.36       -8.11      9.60 o 
   5   2  14       96.68      108.04     12.98 o 
   6   2  14      326.58      312.88     26.94 o 
   7   2  14      199.93      174.67     15.77 o 
   8   2  14       24.28       42.37     12.32 o 
   9   2  14       96.72       71.47     14.53 o 
  10   2  14        3.92       -1.71      8.87 o 
  11   2  14        0.73        3.80     13.61 o 
 -12   3  14        9.31       -6.78     13.85 o 
 -11   3  14       13.37       22.27     12.37 o 
 -10   3  14        7.87        4.26     10.98 o 
  -9   3  14        1.39       -5.09     10.36 o 
  -8   3  14       12.80       29.50     11.06 o 
  -7   3  14       73.91       75.55     13.05 o 
  -6   3  14        2.39        0.46      8.05 o 
  -5   3  14      143.22      158.59     11.76 o 
  -4   3  14      234.39      244.18     11.32 o 
  -3   3  14      185.19      176.02     10.02 o 
  -2   3  14       14.26       27.54     10.70 o 
  -1   3  14       63.34       39.46      7.47 o 
   0   3  14       83.92      109.53      8.69 o 
   1   3  14       78.41       74.36      9.43 o 
   2   3  14      250.00      245.37     12.39 o 
   3   3  14       13.53       12.48      8.18 o 
   4   3  14        2.25        6.86      8.10 o 
   5   3  14      174.53      228.77     22.82 o 
   6   3  14        0.47        0.46     14.19 o 
   7   3  14      635.67      679.58     36.47 o 
   8   3  14       47.57       21.14     16.79 o 
   9   3  14       59.91       42.68     11.22 o 
  10   3  14        4.47      -10.36     10.36 o 
  11   3  14        0.93       -8.42      9.70 o 
 -12   4  14       16.92       36.02     18.77 o 
 -11   4  14        1.95       19.38     17.70 o 
 -10   4  14       47.57       26.78     17.70 o 
  -9   4  14       29.97       27.16     16.71 o 
  -8   4  14      109.35      118.42     14.38 o 
  -7   4  14       16.05       14.38     10.66 o 
  -6   4  14        4.89       10.54      8.87 o 
  -5   4  14       41.05       54.75      9.70 o 
  -4   4  14      109.70      141.07      9.85 o 
  -3   4  14      452.64      541.24     15.00 o 
  -2   4  14       19.76        6.34      9.97 o 
  -1   4  14        0.01       -1.95      6.86 o 
   0   4  14       76.64       93.80     10.06 o 
   1   4  14       40.66       29.76      8.47 o 
   2   4  14        3.06        3.78      9.98 o 
   3   4  14      171.20      136.13     13.77 o 
   4   4  14       27.29       31.77     10.92 o 
   5   4  14       18.19        7.01     11.22 o 
   6   4  14      134.78      126.17     14.76 o 
   7   4  14       73.82       80.43     19.00 o 
   8   4  14       40.21       57.69     19.99 o 
   9   4  14      156.21      178.87     14.80 o 
  10   4  14       27.98        6.90     14.92 o 
  11   4  14       41.03       53.73     13.35 o 
 -12   5  14       11.54       15.80     19.23 o 
 -11   5  14        2.16       22.21     18.08 o 
 -10   5  14       15.93       10.23     17.02 o 
  -9   5  14       10.27       22.74     16.79 o 
  -8   5  14        4.03       14.10     11.44 o 
  -7   5  14        0.03       -6.07     10.30 o 
  -6   5  14        0.01       -0.63      8.84 o 
  -5   5  14        0.20       -1.49      8.59 o 
  -4   5  14        0.18        3.28      8.43 o 
  -3   5  14       17.93       11.03     13.35 o 
  -2   5  14        8.08       -6.77     17.93 o 
  -1   5  14       99.80       85.90     13.27 o 
   0   5  14       27.51       31.42      8.89 o 
   1   5  14        0.34       12.29     15.95 o 
   2   5  14       50.15       40.04     11.75 o 
   3   5  14       21.66       29.99     11.33 o 
   4   5  14      481.15      488.63     32.28 o 
   5   5  14       38.26       22.18     12.78 o 
   6   5  14        9.92       16.76     12.16 o 
   7   5  14       27.37       24.41     13.19 o 
   8   5  14        0.52       -9.31     17.78 o 
   9   5  14       23.64        1.66     18.85 o 
  10   5  14       96.75      102.37     15.34 o 
 -11   6  14       17.71       19.99     19.08 o 
 -10   6  14        2.90       -0.46     16.33 o 
  -9   6  14        2.26      -11.83     15.80 o 
  -8   6  14       15.38       -6.79     15.18 o 
  -7   6  14       57.88       55.38     13.06 o 
  -6   6  14        1.84        5.18      9.10 o 
  -5   6  14        1.72        9.41      9.12 o 
  -4   6  14       36.43       42.00     12.47 o 
  -3   6  14       57.29       19.39     12.00 o 
  -2   6  14        1.37       -2.50     11.25 o 
  -1   6  14      155.01      181.00     15.88 o 
   0   6  14        0.16        1.58     13.05 o 
   1   6  14        6.64       32.03     18.05 o 
   2   6  14       19.09       38.61     17.25 o 
   3   6  14      140.45      140.63     21.52 o 
   4   6  14        3.49       11.87     11.23 o 
   5   6  14       13.58       14.34     12.21 o 
   6   6  14       17.62       10.37     12.01 o 
   7   6  14       15.37       -0.05     13.00 o 
   8   6  14       13.67        3.77     13.73 o 
   9   6  14       84.96       61.45     11.62 o 
  10   6  14        1.74       -9.59     12.26 o 
 -10   7  14        1.20      -16.86     16.86 o 
  -9   7  14        0.17       -2.37     16.41 o 
  -8   7  14        6.51        2.67     16.02 o 
  -7   7  14       30.94       56.08     19.00 o 
  -6   7  14       31.06       37.12     10.89 o 
  -5   7  14        0.17      -11.24     11.24 o 
  -4   7  14      125.08      107.92     16.75 o 
  -3   7  14        2.03        6.83     23.46 o 
  -2   7  14        0.40        8.02     11.93 o 
  -1   7  14        1.30       -2.40     11.70 o 
   0   7  14        1.28       -2.07     11.82 o 
   1   7  14       63.13       76.79     14.16 o 
   2   7  14      287.70      267.07     25.94 o 
   3   7  14       32.49       28.16     18.47 o 
   4   7  14       68.68       57.99     19.69 o 
   5   7  14        8.16       -5.49     17.32 o 
   6   7  14        0.10      -12.41     12.41 o 
   7   7  14       93.03       69.06     20.11 o 
   8   7  14       13.68       21.48     14.86 o 
   9   7  14        2.13        5.88     10.92 o 
 -10   8  14        0.16       -6.87     18.69 o 
  -9   8  14        2.48      -15.34     15.34 o 
  -8   8  14        6.95       10.45     17.93 o 
  -7   8  14       17.03       15.26     17.47 o 
  -6   8  14       12.09       -2.22     32.77 o 
  -5   8  14        0.10        5.77     14.15 o 
  -4   8  14      150.84      133.88     17.02 o 
  -3   8  14       34.92       32.41     13.65 o 
  -2   8  14       71.66       71.69     14.70 o 
  -1   8  14        0.05        2.81     12.36 o 
   0   8  14        1.20      -11.13     12.21 o 
   1   8  14      100.05       93.13     15.25 o 
   2   8  14        1.74       24.11     12.84 o 
   3   8  14        5.22       -3.13     17.40 o 
   4   8  14       11.22        9.61     18.54 o 
   5   8  14       11.21        4.81     19.53 o 
   6   8  14        9.51        3.59     19.76 o 
   7   8  14       12.09       -2.14     20.98 o 
   8   8  14       25.93       30.14     22.97 o 
  -9   9  14       11.99       -6.26     19.84 o 
  -8   9  14       17.03        2.06     18.01 o 
  -7   9  14        0.34      -15.80     15.80 o 
  -6   9  14        4.25        4.81     17.17 o 
  -5   9  14       35.78       40.67     23.04 o 
  -4   9  14        2.10       31.06     14.39 o 
  -3   9  14        0.11        7.25     13.53 o 
  -2   9  14       13.66        3.14     13.00 o 
  -1   9  14       27.53       43.35     14.25 o 
   0   9  14        2.52        3.55     13.20 o 
   1   9  14        3.80        5.58     12.62 o 
   2   9  14       12.65        5.34     15.03 o 
   3   9  14        0.00        9.16     13.37 o 
   4   9  14        3.59       -7.10     19.23 o 
   5   9  14       29.42       47.46     21.90 o 
   6   9  14       31.19       33.12     22.43 o 
   7   9  14       33.02       10.30     23.35 o 
  -7  10  14        0.01      -17.40     17.40 o 
  -6  10  14        5.94        2.29     18.08 o 
  -5  10  14        4.15        9.66     15.16 o 
  -4  10  14       29.10       36.40     15.48 o 
  -3  10  14        0.01        9.99     17.70 o 
  -2  10  14       13.25       24.00     23.54 o 
  -1  10  14       36.81       25.50     14.35 o 
   0  10  14       33.62       37.42     14.84 o 
   1  10  14       30.87       51.24     14.76 o 
   2  10  14       10.80       46.35     14.83 o 
   3  10  14        0.02       11.33     14.05 o 
   4  10  14       98.32      163.60     27.16 o 
   5  10  14       15.38        6.03     22.36 o 
   6  10  14       65.29       35.56     24.42 o 
  -6  11  14        1.08       16.63     22.43 o 
  -5  11  14       14.58       43.49     23.35 o 
  -4  11  14       11.36        7.88     15.54 o 
  -3  11  14       25.25       34.06     19.31 o 
  -2  11  14        4.51       -0.07     21.06 o 
  -1  11  14        8.74       22.09     15.23 o 
   0  11  14       21.48       14.76     14.84 o 
   1  11  14       48.17       50.44     18.62 o 
   2  11  14        1.02       -6.26     14.16 o 
   3  11  14       25.49        9.72     14.90 o 
   4  11  14        0.89        1.46     14.77 o 
  -3  12  14        3.40        8.17     16.40 o 
  -2  12  14        1.20       -0.93     15.44 o 
  -1  12  14        6.62        2.65     34.15 o 
   0  12  14        0.26        4.49     15.17 o 
   1  12  14       36.82       46.70     24.04 o 
 -11   0  15       10.43       31.82     17.17 o 
  -9   0  15        3.38       -9.55      9.55 o 
  -7   0  15        1.25        5.27      9.06 o 
  -5   0  15        0.59        1.39     13.51 o 
  -3   0  15      396.57      451.05     27.93 o 
  -1   0  15       16.41       14.75     10.69 o 
   1   0  15      458.12      446.47     26.48 o 
   3   0  15        0.11      -11.45     13.66 o 
   5   0  15      164.86      148.49     19.15 o 
   7   0  15       27.23       34.95     16.94 o 
   9   0  15       11.92       14.88     18.01 o 
 -12   1  15        0.53        4.93     11.79 o 
 -11   1  15        0.02      -10.74     10.74 o 
 -10   1  15       21.73       45.07     12.24 o 
  -9   1  15       13.28       22.18      7.87 o 
  -8   1  15        4.39        5.66      6.97 o 
  -7   1  15        4.94       16.99      7.95 o 
  -6   1  15        0.59       -4.32      5.93 o 
  -5   1  15       31.93       30.34      9.10 o 
  -4   1  15        6.28       17.82     14.61 o 
  -3   1  15        5.70       12.73     12.32 o 
  -2   1  15       52.80       52.51      8.17 o 
  -1   1  15       13.52       15.12      7.51 o 
   0   1  15        5.19      -10.01     14.31 o 
   1   1  15      234.11      223.02     14.51 o 
   2   1  15       77.06       75.55     11.58 o 
   3   1  15      111.10      117.27     19.80 o 
   4   1  15       40.55       44.12     10.94 o 
   5   1  15        1.16       -0.16      9.97 o 
   6   1  15        0.51       -8.61     15.68 o 
   7   1  15       18.00       15.26     11.45 o 
   8   1  15       26.64       37.54     13.19 o 
   9   1  15        9.27       13.89      8.89 o 
  10   1  15        0.03        6.87     21.14 o 
 -12   2  15        3.75        6.63     12.02 o 
 -11   2  15        8.16        5.94     11.87 o 
 -10   2  15       12.22       -0.31     15.87 o 
  -9   2  15       19.72       13.85     12.02 o 
  -8   2  15        3.90       -6.64      7.91 o 
  -7   2  15        4.79       10.89      7.23 o 
  -6   2  15        1.73       -5.67      6.10 o 
  -5   2  15       18.04       15.64      7.59 o 
  -4   2  15       14.46       17.24      8.87 o 
  -3   2  15       71.36       74.27     13.40 o 
  -2   2  15       10.47       -1.66     10.98 o 
  -1   2  15        0.77       -0.58      6.29 o 
   0   2  15       12.55        2.27     10.20 o 
   1   2  15       21.10        0.98      9.52 o 
   2   2  15      205.83      171.50     13.88 o 
   3   2  15       13.03       18.02     10.70 o 
   4   2  15        0.38       -9.84      9.84 o 
   5   2  15       63.62       64.27     12.09 o 
   6   2  15       89.31       87.99     13.62 o 
   7   2  15      219.85      257.22     40.29 o 
   8   2  15       11.97       28.14     12.46 o 
   9   2  15       15.68       -3.68      8.89 o 
  10   2  15        0.93       -2.62      9.36 o 
 -12   3  15        0.17        4.96     17.93 o 
 -11   3  15        0.01        6.71     17.09 o 
 -10   3  15       45.35       48.00     18.69 o 
  -9   3  15        5.34        6.71     15.87 o 
  -8   3  15       60.32       64.71     12.73 o 
  -7   3  15       20.27       25.70      9.66 o 
  -6   3  15        3.06        7.42      7.75 o 
  -5   3  15       58.54       45.51      8.47 o 
  -4   3  15       24.38       19.93      9.33 o 
  -3   3  15       21.45       34.14      7.78 o 
  -2   3  15       56.88       37.62      9.70 o 
  -1   3  15       11.39        5.70      7.27 o 
   0   3  15       76.04       64.19      8.28 o 
   1   3  15       60.27       65.67      9.52 o 
   2   3  15       11.79       16.97     10.36 o 
   3   3  15        6.56        0.25     10.20 o 
   4   3  15        0.51       12.97     10.73 o 
   5   3  15        7.30        5.83     10.95 o 
   6   3  15      174.40      196.52     16.33 o 
   7   3  15      150.72      119.30     15.13 o 
   8   3  15       22.35       28.60     13.29 o 
   9   3  15       13.26        7.66      9.33 o 
  10   3  15        0.64       -2.09      9.78 o 
 -11   4  15        0.39       -8.24     16.18 o 
 -10   4  15       17.71       30.98     17.40 o 
  -9   4  15       47.57       42.12     18.24 o 
  -8   4  15        2.43        9.88     11.41 o 
  -7   4  15        2.23       14.25     12.09 o 
  -6   4  15       59.94       44.61     16.11 o 
  -5   4  15        4.95        1.67      8.47 o 
  -4   4  15        3.62       -8.03      8.03 o 
  -3   4  15        0.92       -1.32      7.26 o 
  -2   4  15        0.83       -8.81      8.81 o 
  -1   4  15       10.04       16.47      9.25 o 
   0   4  15       50.40       55.85      9.60 o 
   1   4  15      185.40      231.67     38.24 o 
   2   4  15       14.92        3.73      8.23 o 
   3   4  15        7.70       11.68      8.67 o 
   4   4  15       76.79       77.22     19.00 o 
   5   4  15       52.10       29.61     17.32 o 
   6   4  15       21.91       20.98     17.70 o 
   7   4  15       24.06       81.42     19.31 o 
   8   4  15      123.24      117.82     23.35 o 
   9   4  15       21.42       34.03     19.08 o 
  10   4  15       23.82       38.46     12.96 o 
 -11   5  15       11.11       -4.81     17.47 o 
 -10   5  15        0.61        7.33     16.48 o 
  -9   5  15       12.82       19.23     17.47 o 
  -8   5  15        0.38       -1.83     16.18 o 
  -7   5  15       54.34       45.23     12.85 o 
  -6   5  15       12.43       15.81      9.64 o 
  -5   5  15        7.83        9.97      9.06 o 
  -4   5  15       21.79        6.99      8.81 o 
  -3   5  15        0.69        4.81     16.79 o 
  -2   5  15        0.02      -11.01     11.01 o 
  -1   5  15      145.38      115.40     16.63 o 
   0   5  15      234.59      248.14     17.35 o 
   1   5  15        2.11        4.56      8.59 o 
   2   5  15      118.58       96.93     14.35 o 
   3   5  15      176.70      224.43     16.85 o 
   4   5  15       74.17       59.89     12.55 o 
   5   5  15        0.40      -11.02     11.02 o 
   6   5  15        7.10      -16.71     16.71 o 
   7   5  15        1.96      -14.65     15.72 o 
   8   5  15        4.30       31.59     18.24 o 
   9   5  15       13.87       18.92     20.83 o 
 -10   6  15       19.68       -3.36     17.63 o 
  -9   6  15        7.88        2.44     17.02 o 
  -8   6  15        8.39       -7.02     16.63 o 
  -7   6  15        3.71      -12.97     15.41 o 
  -6   6  15       18.19       27.46     10.75 o 
  -5   6  15        0.04        1.14      9.52 o 
  -4   6  15       57.78       77.71     14.09 o 
  -3   6  15        2.14       10.12     12.38 o 
  -2   6  15       36.29       20.17     12.81 o 
  -1   6  15        1.36       10.41     12.22 o 
   0   6  15      234.00      258.65     18.34 o 
   1   6  15       24.62       37.66     12.98 o 
   2   6  15        0.02        3.59     17.02 o 
   3   6  15       82.90       51.96     18.85 o 
   4   6  15        8.10       -4.14     11.74 o 
   5   6  15       16.68       10.94     16.48 o 
   6   6  15       51.68       42.10     14.13 o 
   7   6  15       17.98        2.70     13.86 o 
   8   6  15       14.43       21.37     20.37 o 
   9   6  15       21.00       11.67     21.98 o 
 -10   7  15        0.76      -17.09     17.09 o 
  -9   7  15        1.59      -12.97     16.79 o 
  -8   7  15        1.30        9.54     17.25 o 
  -7   7  15        4.33       -0.38     16.86 o 
  -6   7  15       13.88       18.27     13.36 o 
  -5   7  15        0.00        0.54     18.28 o 
  -4   7  15       71.54       91.13     15.71 o 
  -3   7  15       72.69       63.88     14.57 o 
  -2   7  15       40.98       47.68     13.86 o 
  -1   7  15       30.00       19.55     13.41 o 
   0   7  15       74.22       98.63     15.11 o 
   1   7  15        0.39        7.44     12.14 o 
   2   7  15        2.68       14.96     12.57 o 
   3   7  15       65.83       94.92     21.52 o 
   4   7  15        9.93       24.65     18.69 o 
   5   7  15        1.49        9.84     18.47 o 
   6   7  15        1.34       22.92     13.91 o 
   7   7  15        0.18       12.17     14.49 o 
   8   7  15       15.35       17.74     15.01 o 
  -9   8  15        3.28      -17.02     17.02 o 
  -8   8  15        2.81        6.94     18.31 o 
  -7   8  15        1.81        1.91     17.32 o 
  -6   8  15        2.66       -4.47     26.86 o 
  -5   8  15        0.99        5.34     12.68 o 
  -4   8  15       55.09       97.29     16.29 o 
  -3   8  15       10.26        2.25     13.32 o 
  -2   8  15        2.02        4.30     12.82 o 
  -1   8  15       22.59       28.78     13.62 o 
   0   8  15        2.31        3.33     12.68 o 
   1   8  15       69.73      100.53     15.45 o 
   2   8  15        1.10       -3.29     14.84 o 
   3   8  15        6.44        9.31     19.15 o 
   4   8  15       13.59       15.11     19.84 o 
   5   8  15        8.42       16.86     19.92 o 
   6   8  15        0.05      -10.84     19.38 o 
   7   8  15        9.32       30.60     23.20 o 
  -8   9  15        3.92       29.53     19.99 o 
  -7   9  15        0.01       11.52     19.00 o 
  -6   9  15        0.00       -0.92     17.47 o 
  -5   9  15       11.23        3.94     14.49 o 
  -4   9  15        8.52       33.47     17.05 o 
  -3   9  15        1.69        5.72     13.67 o 
  -2   9  15        1.41       18.32     13.95 o 
  -1   9  15        2.84       14.43     13.43 o 
   0   9  15       19.31       33.03     14.25 o 
   1   9  15       22.89       38.91     14.38 o 
   2   9  15       14.22       16.20     13.99 o 
   3   9  15        0.99      -16.52     16.52 o 
   4   9  15        0.67       24.19     21.06 o 
   5   9  15        9.76        5.72     20.91 o 
   6   9  15      193.11      269.21     31.82 o 
  -6  10  15        6.80        0.23     20.98 o 
  -5  10  15        7.63        2.67     15.43 o 
  -4  10  15       47.31       20.80     15.63 o 
  -3  10  15        5.67       15.64     14.72 o 
  -2  10  15        1.43        0.40     14.36 o 
  -1  10  15       24.33       12.58     14.32 o 
   0  10  15        0.38       10.99     14.24 o 
   1  10  15        9.91       21.95     14.41 o 
   2  10  15        0.95        1.89     14.25 o 
   3  10  15        1.88        7.48     19.53 o 
   4  10  15       13.80       18.94     15.13 o 
   5  10  15       26.46       10.53     22.36 o 
  -4  11  15        6.85       40.76     17.34 o 
  -3  11  15        3.49       16.38     15.73 o 
  -2  11  15        1.65      -13.46     15.04 o 
  -1  11  15        3.01      -14.08     14.78 o 
   0  11  15       14.75       19.19     15.67 o 
   1  11  15        0.44        3.19     15.03 o 
   2  11  15        0.24       18.27     15.44 o 
 -10   0  16        0.73       10.30     16.33 o 
  -8   0  16        0.08      -13.66     13.66 o 
  -6   0  16        8.37       26.02     11.16 o 
  -4   0  16        4.96      -15.49     15.49 o 
  -2   0  16       22.75       29.77     11.54 o 
   0   0  16      146.48      182.30     20.45 o 
   2   0  16       89.12       89.43     17.63 o 
   4   0  16        7.81       17.78     15.72 o 
   6   0  16       89.04       89.66     20.07 o 
   8   0  16        4.49       15.18     15.95 o 
  10   0  16       68.25       50.90     21.75 o 
 -11   1  16        0.92      -12.67     16.79 o 
 -10   1  16        0.21       -4.43     16.18 o 
  -9   1  16        1.48       10.68     16.02 o 
  -8   1  16       17.27       24.82      9.15 o 
  -7   1  16       11.61        5.13      7.33 o 
  -6   1  16        1.17       -8.41      8.41 o 
  -5   1  16        0.01        3.92      8.67 o 
  -4   1  16       14.79       -1.39     11.76 o 
  -3   1  16      103.93       91.35     13.90 o 
  -2   1  16       21.61       24.87      9.30 o 
  -1   1  16        0.41        0.99      7.26 o 
   0   1  16        0.73        3.34     12.36 o 
   1   1  16        7.18        5.02     27.66 o 
   2   1  16      108.58       91.33     15.95 o 
   3   1  16       59.73       62.59     12.90 o 
   4   1  16        1.40       -9.77      9.77 o 
   5   1  16        0.45        0.02     11.20 o 
   6   1  16       52.42       28.75     12.54 o 
   7   1  16        0.42        2.36     16.22 o 
   8   1  16       26.33       30.14     13.05 o 
   9   1  16       19.52       19.55     13.01 o 
  10   1  16        4.82        2.52     14.27 o 
 -11   2  16        2.30       23.43     18.39 o 
 -10   2  16       35.34       69.21     19.23 o 
  -9   2  16        4.33       10.91     16.25 o 
  -8   2  16        9.94       13.42      8.87 o 
  -7   2  16        0.01       -7.02      7.13 o 
  -6   2  16        6.04        1.21      7.73 o 
  -5   2  16       31.75        9.87      7.78 o 
  -4   2  16       31.75       23.64      9.62 o 
  -3   2  16        2.53       -4.73     11.47 o 
  -2   2  16        3.13        4.39     11.45 o 
  -1   2  16       24.96       16.76      7.91 o 
   0   2  16       31.07       18.83      9.05 o 
   1   2  16       13.80       38.40     10.94 o 
   2   2  16       60.99       84.21     12.35 o 
   3   2  16        4.79        1.75     10.21 o 
   4   2  16        0.11       -9.32     12.78 o 
   5   2  16       23.90       29.35     11.40 o 
   6   2  16       34.99       45.71     18.01 o 
   7   2  16        0.05       10.55     12.43 o 
   8   2  16        0.08       19.57     12.42 o 
   9   2  16      104.73       85.89     15.43 o 
 -11   3  16        0.28      -13.96     16.56 o 
 -10   3  16       14.31        9.16     16.86 o 
  -9   3  16       47.57       17.17     16.94 o 
  -8   3  16        0.01        2.92     10.24 o 
  -7   3  16        1.63        5.58      9.48 o 
  -6   3  16        5.96       -4.08      9.12 o 
  -5   3  16       16.94       32.93      8.29 o 
  -4   3  16        4.22       17.92      7.88 o 
  -3   3  16        6.14        3.17      8.71 o 
  -2   3  16       45.41       55.85     10.33 o 
  -1   3  16        9.42       13.98      9.16 o 
   0   3  16       35.90       48.09      9.47 o 
   1   3  16        6.97       13.10     10.42 o 
   2   3  16        6.19       -5.80     10.26 o 
   3   3  16       28.06       34.58     11.19 o 
   4   3  16        2.37        2.95     12.48 o 
   5   3  16        9.12       14.54     11.87 o 
   6   3  16       72.75       81.12     14.22 o 
   7   3  16       78.36       76.22     14.68 o 
   8   3  16        1.30        4.11     16.56 o 
   9   3  16       63.49       69.14     14.52 o 
 -10   4  16        3.98      -14.96     14.96 o 
  -9   4  16       27.97       12.06     17.32 o 
  -8   4  16        6.26      -12.44     15.41 o 
  -7   4  16       51.37       80.15     11.80 o 
  -6   4  16       10.92       -9.12      9.12 o 
  -5   4  16       15.52       15.56      9.62 o 
  -4   4  16        2.47       -8.56      8.56 o 
  -3   4  16       10.97        7.86     18.01 o 
  -2   4  16       46.97       50.88     13.03 o 
  -1   4  16      132.27      124.39     11.91 o 
   0   4  16        6.05       19.54      9.62 o 
   1   4  16       86.08      101.92     11.39 o 
   2   4  16       84.18       69.17     12.74 o 
   3   4  16        0.57      -10.37     10.40 o 
   4   4  16        0.01       -6.64     11.26 o 
   5   4  16       36.68       20.63     12.28 o 
   6   4  16       67.02       64.93     26.86 o 
   7   4  16       61.00       61.09     14.35 o 
   8   4  16       11.60       10.18     13.52 o 
   9   4  16        7.22        8.35     14.18 o 
 -10   5  16        0.54       18.77     18.85 o 
  -9   5  16       12.24       11.14     17.93 o 
  -8   5  16       27.85       55.09     19.99 o 
  -7   5  16        2.69       -0.49     13.32 o 
  -6   5  16        1.37       15.59     10.14 o 
  -5   5  16        6.04        5.26      9.59 o 
  -4   5  16       29.03       34.17     12.55 o 
  -3   5  16        1.70       13.65     16.56 o 
  -2   5  16        0.98        2.20     11.87 o 
  -1   5  16        7.01        1.24     11.89 o 
   0   5  16      438.41      450.94     22.53 o 
   1   5  16        7.60       17.02      9.30 o 
   2   5  16       59.43       42.42     10.29 o 
   3   5  16       18.71       22.29      9.76 o 
   4   5  16        3.38       17.47     18.24 o 
   5   5  16       17.44       23.35     17.70 o 
   6   5  16        4.61        2.44     16.48 o 
   7   5  16       19.55       30.68     20.60 o 
   8   5  16        9.72        5.19     19.99 o 
  -9   6  16        0.42        7.48     18.24 o 
  -8   6  16        0.76        5.95     16.79 o 
  -7   6  16        3.09       -2.44     16.33 o 
  -6   6  16       16.34        9.79     12.82 o 
  -5   6  16       17.71        4.98     15.57 o 
  -4   6  16       71.52       72.42     14.34 o 
  -3   6  16       29.61       43.67     13.95 o 
  -2   6  16        4.24       -8.33     12.41 o 
  -1   6  16      153.79      151.48     16.53 o 
   0   6  16       13.23       18.14     12.97 o 
   1   6  16      290.59      314.60     23.24 o 
   2   6  16        3.01       21.59     18.16 o 
   3   6  16        3.41        0.92     17.63 o 
   4   6  16        0.14       -0.28     11.94 o 
   5   6  16       34.67       14.35     19.23 o 
   6   6  16       10.05       26.86     20.76 o 
   7   6  16        0.13       -3.13     19.92 o 
   8   6  16        0.01      -16.86     21.06 o 
  -9   7  16        8.52       -7.48     17.55 o 
  -8   7  16        3.48       21.52     18.54 o 
  -7   7  16        0.11      -10.53     16.10 o 
  -6   7  16        3.00        1.43     14.54 o 
  -5   7  16        0.10        2.63     12.96 o 
  -4   7  16        2.88        9.93     29.99 o 
  -3   7  16        0.13       13.99     13.45 o 
  -2   7  16       10.66       21.98     13.44 o 
  -1   7  16       21.81       49.05     14.78 o 
   0   7  16       19.39       19.14     13.32 o 
   1   7  16       14.32       29.39     13.45 o 
   2   7  16        4.08        2.23     12.57 o 
   3   7  16      104.24      143.00     23.73 o 
   4   7  16       28.14        9.84     18.92 o 
   5   7  16        0.97      -17.86     17.86 o 
   6   7  16        6.29        2.15     13.75 o 
   7   7  16        2.31      -20.14     20.14 o 
  -8   8  16        0.22       -9.84     17.09 o 
  -7   8  16        0.41        8.16     18.16 o 
  -6   8  16        1.03      -11.67     13.06 o 
  -5   8  16        1.89       35.47     15.12 o 
  -4   8  16       21.08       34.62     15.04 o 
  -3   8  16        1.11       -9.09     32.74 o 
  -2   8  16        1.68       15.02     13.94 o 
  -1   8  16        8.10       15.92     13.80 o 
   0   8  16        1.66        6.02     13.60 o 
   1   8  16       27.60       44.59     14.43 o 
   2   8  16        1.27        7.85     16.63 o 
   3   8  16        6.69       31.97     21.06 o 
   4   8  16       11.54       17.47     20.53 o 
   5   8  16        6.60       37.39     21.37 o 
   6   8  16        0.07       16.33     21.59 o 
  -6   9  16        8.90      -22.97     22.97 o 
  -5   9  16        0.72       26.33     16.02 o 
  -4   9  16       12.08       40.33     16.05 o 
  -3   9  16        5.54       16.77     14.77 o 
  -2   9  16       17.25       14.01     14.38 o 
  -1   9  16        0.63       12.82     14.27 o 
   0   9  16        0.51       11.66     22.24 o 
   1   9  16        1.64       38.48     14.76 o 
   2   9  16        4.46       12.11     14.24 o 
   3   9  16       12.34       23.02     14.86 o 
   4   9  16        0.77      -19.15     19.92 o 
   5   9  16       43.30       29.76     23.27 o 
  -4  10  16       12.62       38.06     16.79 o 
  -3  10  16        1.40       -4.19     15.23 o 
  -2  10  16        6.23       11.03     15.66 o 
  -1  10  16        1.72       -1.50     15.07 o 
   0  10  16       16.79       42.45     16.09 o 
   1  10  16        3.67      -10.92     14.19 o 
   2  10  16        9.98        8.85     15.29 o 
   3  10  16        0.48       -2.46     16.10 o 
  -7   0  17       40.38       27.68     22.85 o 
  -5   0  17        6.74      -16.56     16.56 o 
  -3   0  17       21.49       28.46     18.24 o 
  -1   0  17        9.13       35.96     11.69 o 
   1   0  17       22.95        1.22     15.11 o 
   3   0  17        0.60       -8.32     14.42 o 
   5   0  17       53.47       92.41     20.68 o 
   7   0  17       16.47        1.91     17.40 o 
   9   0  17        5.77        6.94     19.00 o 
 -10   1  17        6.05       37.39     18.62 o 
  -8   1  17        4.53       -2.21     14.57 o 
  -7   1  17        3.29       -4.82     11.66 o 
  -6   1  17       32.67       34.22     14.32 o 
  -5   1  17        1.75       12.47     25.45 o 
  -4   1  17       34.04       21.47     13.38 o 
  -3   1  17        2.42       18.46     19.69 o 
  -2   1  17        4.51       -1.55      9.33 o 
  -1   1  17       25.83       19.31      8.18 o 
   0   1  17       40.78       36.03      8.60 o 
   1   1  17       16.23       15.36     11.38 o 
   2   1  17       28.97       31.29     11.83 o 
   3   1  17        0.05        7.67     11.25 o 
   4   1  17        7.82       -0.27     11.06 o 
   5   1  17        9.35        5.98     12.03 o 
   6   1  17        5.51       13.85     12.57 o 
   7   1  17        0.74       -5.39     11.39 o 
   8   1  17        1.26        4.58     12.31 o 
   9   1  17        0.94      -12.54     12.54 o 
 -10   2  17       23.96       12.44     17.93 o 
  -9   2  17       12.04       -4.88     15.72 o 
  -8   2  17       26.26       18.62     16.94 o 
  -7   2  17        6.30        1.21      9.46 o 
  -6   2  17       23.12       15.62     10.33 o 
  -5   2  17        8.65        4.67     21.52 o 
  -4   2  17        2.84        3.65     12.57 o 
  -3   2  17        4.11       -1.53     12.16 o 
  -2   2  17       20.00        8.71     16.33 o 
  -1   2  17       55.02       52.38     10.55 o 
   0   2  17        0.12       -7.54      7.54 o 
   1   2  17       86.92      109.18     13.49 o 
   2   2  17       20.27       23.59     11.40 o 
   3   2  17       18.14       12.02     14.50 o 
   4   2  17        2.69       -1.28     10.53 o 
   5   2  17        0.04        4.01     11.94 o 
   6   2  17       82.29       61.73     13.94 o 
   7   2  17        1.35        3.08     12.70 o 
   8   2  17       35.82       41.78     18.96 o 
 -10   3  17        0.48      -11.75     16.56 o 
  -9   3  17       18.76       41.21     19.23 o 
  -8   3  17        5.41       -0.08     17.02 o 
  -7   3  17        3.88       -2.97      9.90 o 
  -6   3  17        5.39       -9.16      9.16 o 
  -5   3  17        6.36       14.72      9.56 o 
  -4   3  17       84.63       65.71     11.36 o 
  -3   3  17       49.44       24.25     29.03 o 
  -2   3  17        2.69        8.81     12.63 o 
  -1   3  17        1.16       -2.56     11.89 o 
   0   3  17        4.25       -0.12     10.94 o 
   1   3  17        0.21        3.32     10.66 o 
   2   3  17       80.20       73.81     13.08 o 
   3   3  17       63.46       65.78     19.84 o 
   4   3  17        3.77       21.51     15.60 o 
   5   3  17       31.58       12.96     12.11 o 
   6   3  17        0.52        9.82     14.04 o 
   7   3  17       26.08       26.40     23.65 o 
   8   3  17       25.25       35.68     14.74 o 
  -9   4  17       11.11       22.66     19.00 o 
  -8   4  17       13.02       11.83     17.32 o 
  -7   4  17        3.65       16.26     13.60 o 
  -6   4  17       20.74       13.91     10.14 o 
  -5   4  17        9.89       34.97     10.45 o 
  -4   4  17       11.19        3.51      9.44 o 
  -3   4  17        3.07        1.19     11.81 o 
  -2   4  17       16.72       20.31     12.81 o 
  -1   4  17        0.62       -5.42     17.32 o 
   0   4  17       24.67       31.74     13.37 o 
   1   4  17       13.68       15.59      9.55 o 
   2   4  17       74.19       82.33     17.21 o 
   3   4  17       55.31       44.05     13.20 o 
   4   4  17       55.37       39.88     18.16 o 
   5   4  17       67.99       55.33     13.96 o 
   6   4  17       68.03       67.58     14.73 o 
   7   4  17       22.92        0.14     13.14 o 
   8   4  17        0.48        9.80     13.36 o 
  -9   5  17        7.38      -14.96     16.86 o 
  -8   5  17        1.06       21.37     17.86 o 
  -7   5  17        0.82        2.81     13.48 o 
  -6   5  17       10.96       21.62     13.11 o 
  -5   5  17       44.08       44.52     11.35 o 
  -4   5  17       33.09       32.20     19.73 o 
  -3   5  17        0.00       -9.98     12.34 o 
  -2   5  17        0.93       -6.03     12.10 o 
  -1   5  17      105.61      128.22     28.58 o 
   0   5  17       82.54      128.07     15.91 o 
   1   5  17       28.41       18.31     17.63 o 
   2   5  17       61.85       53.87     17.25 o 
   3   5  17        2.41      -11.10     11.10 o 
   4   5  17        7.49       13.48     12.22 o 
   5   5  17        7.39       10.95     12.77 o 
   6   5  17       43.04       38.24     14.12 o 
   7   5  17        0.06       -6.12     13.96 o 
  -8   6  17       15.52       43.95     19.46 o 
  -7   6  17        1.55       18.39     17.02 o 
  -6   6  17        3.03        7.49     13.46 o 
  -5   6  17        3.51        2.60     23.12 o 
  -4   6  17       12.19       37.83     14.42 o 
  -3   6  17        0.47        8.29     13.13 o 
  -2   6  17        2.51       10.63     13.22 o 
  -1   6  17        0.33      -11.97     12.43 o 
   0   6  17       97.55       89.49     15.50 o 
   1   6  17      151.15      113.87     15.67 o 
   2   6  17        0.89       10.85     10.00 o 
   3   6  17       16.13        5.04     15.41 o 
   4   6  17        5.57       -9.23     18.69 o 
   5   6  17        5.90        9.31     19.69 o 
   6   6  17       36.24       21.29     19.08 o 
   7   6  17        0.63       10.38     21.98 o 
  -7   7  17        0.68        2.29     17.32 o 
  -6   7  17        1.12       25.59     14.75 o 
  -5   7  17       28.12       19.84     22.36 o 
  -4   7  17        7.24       10.44     14.68 o 
  -3   7  17        2.78       -0.59     13.47 o 
  -2   7  17        0.52       23.05     15.76 o 
  -1   7  17        4.96       -1.16     13.11 o 
   0   7  17       12.49        7.93     13.45 o 
   1   7  17        1.97       -5.35     12.70 o 
   2   7  17        9.78       36.94     14.15 o 
   3   7  17        9.31       22.74     19.92 o 
   4   7  17        3.60        9.08     19.92 o 
  -6   8  17        6.48       15.96     14.94 o 
  -5   8  17        6.05       28.67     15.65 o 
  -4   8  17        0.76        5.16     14.48 o 
  -3   8  17        0.59       -6.59     16.44 o 
  -2   8  17        7.57        5.34     14.23 o 
  -1   8  17        0.68      -23.08     23.08 o 
   0   8  17        4.62      -10.15     13.65 o 
   1   8  17        0.46        0.45     24.69 o 
   2   8  17        5.29       34.17     14.84 o 
   3   8  17        0.14        6.62     13.95 o 
   4   8  17        3.53       -3.51     20.07 o 
  -4   9  17        5.50        4.47     15.50 o 
  -3   9  17        0.06       11.05     19.65 o 
  -2   9  17       13.36       18.33     20.49 o 
  -1   9  17       15.93       40.23     15.70 o 
   0   9  17        5.76        4.31     14.60 o 
   1   9  17        3.36       -4.46     14.27 o 
   2   9  17       13.23       -3.21     16.75 o 
   3   9  17       30.52       48.61     22.43 o 
  -6   0  18       13.15       31.29     20.76 o 
  -4   0  18       27.59       22.05     19.92 o 
  -2   0  18        2.20       15.41     18.54 o 
   0   0  18        1.63       12.73     12.24 o 
   2   0  18       13.53       16.79     16.71 o 
   4   0  18        3.14       14.65     16.02 o 
   6   0  18        0.00       20.07     18.08 o 
  -7   1  18        9.00      -14.19     20.30 o 
  -6   1  18        3.44        9.94     14.21 o 
  -5   1  18        0.82      -10.45     13.24 o 
  -4   1  18        0.66       -8.84     13.27 o 
  -3   1  18        0.05       -6.63     12.57 o 
  -2   1  18        0.49       -3.64     12.81 o 
  -1   1  18       36.60       32.78     10.67 o 
   0   1  18        7.77       17.16      8.85 o 
   1   1  18       11.69       20.45     11.96 o 
   2   1  18       11.19        9.71     11.57 o 
   3   1  18       15.26        1.07     11.68 o 
   4   1  18       10.33       -8.16     11.71 o 
   5   1  18       39.72       43.68     26.94 o 
   6   1  18        7.27       17.70     13.30 o 
   7   1  18        0.09       38.84     16.52 o 
  -7   2  18        7.72       24.11     22.28 o 
  -6   2  18        6.99        8.25     19.11 o 
  -5   2  18       35.39       55.93     15.37 o 
  -4   2  18        1.22       11.07     14.03 o 
  -3   2  18        2.78      -12.26     12.26 o 
  -2   2  18        3.24      -10.93     12.84 o 
  -1   2  18        0.09       -6.83     10.13 o 
   0   2  18       12.80       17.01     10.47 o 
   1   2  18       32.51       47.04     18.24 o 
   2   2  18       40.39       25.48     12.67 o 
   3   2  18        3.35       14.57     12.38 o 
   4   2  18        0.67       -1.66     13.93 o 
   5   2  18       30.41       27.79     13.04 o 
   6   2  18       25.29       28.37     13.70 o 
   7   2  18       11.97       21.37     13.89 o 
  -9   3  18        6.59       -5.04     17.78 o 
  -8   3  18        0.01        0.92     17.78 o 
  -7   3  18        5.47       25.94     22.97 o 
  -6   3  18        0.14       10.53     20.91 o 
  -5   3  18       11.85       16.79     20.68 o 
  -4   3  18        2.64       -4.04     19.99 o 
  -3   3  18        0.27        1.54     13.26 o 
  -2   3  18        4.34        2.88     12.92 o 
  -1   3  18       16.87       17.90     13.65 o 
   0   3  18       24.80       23.43     11.00 o 
   1   3  18        0.08       -0.89      9.73 o 
   2   3  18       54.00       75.28     13.21 o 
   3   3  18       18.14       23.51     12.49 o 
   4   3  18       22.20       20.77     12.78 o 
   5   3  18        0.29       -9.15     18.20 o 
   6   3  18       25.59       47.85     13.89 o 
   7   3  18       15.59       23.29     13.65 o 
  -8   4  18        1.00       22.05     18.47 o 
  -7   4  18        9.23       12.04     14.06 o 
  -6   4  18        0.01       -7.78     12.26 o 
  -5   4  18        3.30        4.27     12.35 o 
  -4   4  18        6.38       11.14     20.91 o 
  -3   4  18       12.54       27.47     20.60 o 
  -2   4  18        0.04       -6.94     18.69 o 
  -1   4  18        2.10       10.15     19.00 o 
   0   4  18        3.35       23.65     19.08 o 
   1   4  18        2.43       26.86     19.15 o 
   2   4  18      127.26      128.65     15.02 o 
   3   4  18       44.68       32.65     13.13 o 
   4   4  18       34.67       34.19     26.97 o 
   5   4  18       58.45       64.56     14.72 o 
   6   4  18        2.30      -11.34     21.86 o 
  -8   5  18        0.12        3.89     18.85 o 
  -7   5  18        2.16       -5.00     12.88 o 
  -6   5  18        4.39        7.24     13.40 o 
  -5   5  18        0.43      -12.21     12.21 o 
  -4   5  18       33.82       25.01     14.26 o 
  -3   5  18       10.79        7.38     13.75 o 
  -2   5  18        0.53       -1.83     19.46 o 
  -1   5  18        6.25       21.98     20.30 o 
   0   5  18       16.62       23.73     19.61 o 
   1   5  18       17.92       25.26     18.39 o 
   2   5  18       41.09       42.36     13.51 o 
   3   5  18        0.22      -11.03     12.12 o 
   4   5  18        0.08      -10.15     12.89 o 
   5   5  18        7.88       16.89     13.57 o 
   6   5  18       10.54       -2.57     13.62 o 
  -7   6  18        1.37       -4.12     13.49 o 
  -6   6  18        0.34      -12.24     12.24 o 
  -5   6  18       34.05       34.03     22.82 o 
  -4   6  18        3.39        9.29     14.01 o 
  -3   6  18        4.06       22.65     14.32 o 
  -2   6  18        6.30        9.99     14.96 o 
  -1   6  18       14.08        1.70     13.69 o 
   0   6  18        4.36       -3.13     19.08 o 
   1   6  18       38.38       46.09     21.67 o 
   2   6  18        6.12       -0.53     18.16 o 
   3   6  18       27.39       22.36     17.32 o 
   4   6  18        2.01      -11.98     16.18 o 
   5   6  18        0.23       -8.01     14.38 o 
  -6   7  18        6.25        2.89     14.24 o 
  -5   7  18        4.35       26.33     15.44 o 
  -4   7  18       21.56       20.72     15.35 o 
  -3   7  18        2.39       24.33     23.88 o 
  -2   7  18        3.52        1.08     13.86 o 
  -1   7  18        2.65        3.84     14.25 o 
   0   7  18       46.80       55.44     16.05 o 
   1   7  18        2.11       11.35     14.07 o 
   2   7  18        0.70       -9.08     17.47 o 
   3   7  18        3.95       10.45     19.69 o 
  -4   8  18        1.36       -0.24     15.34 o 
  -3   8  18        0.03       10.16     15.36 o 
  -2   8  18       17.14       29.86     15.72 o 
  -1   8  18        1.69       -7.46     14.16 o 
   0   8  18        0.32       10.49     14.93 o 
   1   8  18        1.78        5.37     28.27 o 
   2   8  18        1.00      -11.83     14.40 o 
  -7   0  19        0.39      -17.70     22.51 o 
  -5   0  19        0.05      -11.14     19.31 o 
  -3   0  19        3.85       10.07     19.92 o 
  -1   0  19        0.79       14.57     19.00 o 
   1   0  19        0.43      -11.89     11.89 o 
   3   0  19        1.14        9.39     17.70 o 
   5   0  19        7.28        7.71     18.01 o 
  -7   1  19        1.83      -11.06     21.82 o 
  -6   1  19        2.91        7.99     15.08 o 
  -5   1  19        1.82        0.78     22.59 o 
  -4   1  19       33.66       33.46     15.27 o 
  -3   1  19        0.75      -15.86     21.21 o 
  -2   1  19        0.85        1.96     17.44 o 
  -1   1  19        1.59       -9.89      9.89 o 
   0   1  19       26.87       35.42     11.35 o 
   1   1  19        0.51       13.82     11.32 o 
   2   1  19        0.02        1.04     11.92 o 
   3   1  19        0.88        5.37     12.11 o 
   4   1  19       14.82       18.80     12.78 o 
   5   1  19        0.16       10.46     13.74 o 
   6   1  19        2.51       16.75     13.84 o 
  -7   2  19        2.17       25.64     23.50 o 
  -6   2  19        4.92       10.84     22.28 o 
  -5   2  19        0.20       -1.49     14.59 o 
  -4   2  19        0.71        8.52     14.64 o 
  -3   2  19        5.38      -14.96     14.96 o 
  -2   2  19        0.44       -9.72     13.46 o 
  -1   2  19       27.70       40.34     14.92 o 
   0   2  19        1.70       -2.39     10.69 o 
   1   2  19        0.07        3.30     10.12 o 
   2   2  19        0.19        3.46     14.04 o 
   3   2  19        3.41        2.27     12.22 o 
   4   2  19        0.14       15.93     15.91 o 
   5   2  19       13.23       -8.93     18.01 o 
   6   2  19       40.21       42.76     14.63 o 
  -7   3  19        0.06      -21.75     21.75 o 
  -6   3  19        3.55      -14.80     21.29 o 
  -5   3  19        0.22      -13.96     20.60 o 
  -4   3  19        1.60       -9.31     21.14 o 
  -3   3  19        1.03      -12.74     19.38 o 
  -2   3  19       28.87       20.14     20.76 o 
  -1   3  19        5.42       -3.10     13.19 o 
   0   3  19       41.19       40.02     14.96 o 
   1   3  19        5.19       -0.78     12.87 o 
   2   3  19       16.94       14.94     12.99 o 
   3   3  19       10.23       31.09     12.91 o 
   4   3  19        0.02        4.93     12.81 o 
   5   3  19       26.53       29.72     13.76 o 
  -7   4  19        1.70      -22.66     22.66 o 
  -6   4  19        0.01      -20.45     20.45 o 
  -5   4  19        0.33      -19.99     19.99 o 
  -4   4  19       12.61       31.59     22.28 o 
  -3   4  19        1.48       29.61     21.59 o 
  -2   4  19        3.89      -15.03     19.84 o 
  -1   4  19       27.82        3.97     20.22 o 
   0   4  19        8.25       34.19     20.98 o 
   1   4  19        7.86       -3.43     18.39 o 
   2   4  19       37.28       54.76     11.78 o 
   3   4  19        1.14       10.13     12.71 o 
   4   4  19       13.36       11.25     12.51 o 
   5   4  19        9.40      -13.00     13.00 o 
  -6   5  19        2.62      -11.88     13.15 o 
  -5   5  19       31.16       52.65     23.65 o 
  -4   5  19        1.03        2.37     21.75 o 
  -3   5  19        1.98      -20.22     20.22 o 
  -2   5  19        0.01       -6.10     20.30 o 
  -1   5  19        2.73      -19.23     19.23 o 
   0   5  19        4.11       10.45     20.07 o 
   1   5  19        0.60       -2.90     18.62 o 
   2   5  19       11.38        1.22     18.24 o 
   3   5  19       10.80       -4.80     13.46 o 
   4   5  19        0.79       -9.36     12.80 o 
  -5   6  19       11.67       10.41     16.06 o 
  -4   6  19        9.92       24.86     15.59 o 
  -3   6  19        0.63       13.74     21.90 o 
  -2   6  19        0.11       31.97     21.82 o 
  -1   6  19        3.72       19.84     21.90 o 
   0   6  19        1.01      -18.69     18.69 o 
   1   6  19       30.14       20.98     21.98 o 
   2   6  19       21.16       39.15     20.37 o 
  -3   7  19        0.04       -0.61     22.13 o 
  -2   7  19       19.61       20.93     15.41 o 
  -1   7  19        2.40       23.27     22.82 o 
   0   7  19        7.53       -3.43     21.75 o 
   1   7  19        0.74       -9.23     20.98 o 
  -6   0  20        1.38        3.66     22.28 o 
  -4   0  20       13.95       -9.46     21.37 o 
  -2   0  20       15.80        6.56     20.76 o 
   0   0  20        0.02        5.11     20.14 o 
   2   0  20        8.67       23.65     17.78 o 
   4   0  20        0.03       21.21     19.53 o 
  -6   1  20        3.91      -11.44     15.59 o 
  -5   1  20        2.79       -5.06     15.28 o 
  -4   1  20        0.14       19.89     15.67 o 
  -3   1  20        4.52       12.27     14.84 o 
  -2   1  20        0.01        8.98     15.87 o 
  -1   1  20       10.33       11.32     14.62 o 
   0   1  20        8.88        5.10     11.17 o 
   1   1  20        0.11       -6.36      9.12 o 
   2   1  20        2.32       -3.35     12.81 o 
   3   1  20        0.56       -8.64     12.09 o 
   4   1  20        0.70       -9.40     12.92 o 
  -6   2  20        0.18       40.44     23.65 o 
  -5   2  20        0.13       -7.25     21.59 o 
  -4   2  20       11.69        7.53     17.17 o 
  -3   2  20        3.53       -5.81     14.52 o 
  -2   2  20       11.08       40.87     15.56 o 
  -1   2  20        0.10       15.87     14.43 o 
   0   2  20        1.48       16.46     11.64 o 
   1   2  20        0.01        6.16     11.48 o 
   2   2  20        0.84        6.13     12.69 o 
   3   2  20        0.05        0.63     12.79 o 
   4   2  20        2.51        3.81     14.15 o 
  -5   3  20        0.77       -3.36     22.36 o 
  -4   3  20        2.51       -3.59     21.67 o 
  -3   3  20        2.65      -20.30     20.30 o 
  -2   3  20        6.32      -10.76     20.68 o 
  -1   3  20        2.36        0.46     20.30 o 
   0   3  20        0.42        2.90     20.68 o 
   1   3  20       41.81        5.51     11.87 o 
   2   3  20        9.55        6.65     11.89 o 
   3   3  20        1.05        5.63     12.94 o 
  -4   4  20        0.05      -20.91     21.37 o 
  -3   4  20        0.17       -6.79     21.21 o 
  -2   4  20       11.52        4.81     21.29 o 
  -1   4  20       65.96       39.76     22.97 o 
   0   4  20        6.36      -10.91     19.84 o 
   1   4  20        0.25        0.84     18.92 o 
   2   4  20        2.45      -16.83     18.92 o 
   3   4  20        9.13       16.09     13.37 o 
  -3   5  20        0.02      -20.30     20.30 o 
  -2   5  20        1.60       12.67     21.44 o 
  -1   5  20        2.31      -19.00     19.00 o 
   0   5  20       20.58       36.40     21.52 o 
   1   5  20        0.02       24.04     22.13 o 
  -3   0  21        1.47       -0.76     22.05 o 
  -1   0  21        2.87      -19.46     19.46 o 
   1   0  21        0.10       -9.71     14.27 o 
  -3   1  21        0.30        7.44     15.70 o 
  -2   1  21        0.27        6.35     15.27 o 
  -1   1  21        0.90        3.15     15.15 o 
   0   1  21        0.97        7.03     15.21 o 
   1   1  21        4.18       -0.35     13.70 o 
  -2   2  21        0.37       -5.99     15.27 o 
  -1   2  21        2.50        8.20     19.23 o 
   0   2  21        1.05       -7.80     12.09 o 
                                                 
